# Supplementary material for: Transition metal homoeostasis is key to metabolism and drug tolerance of Mycobacterium abscessus
Source: NPJ Antimicrob Resist. 2024 Sep 30;2:25. doi: 10.1038/s44259-024-00042-7 (PMC11442307; doi:10.1038/s44259-024-00042-7)
Supplement: Supplementary file 2 — Supplementary data [file 44259_2024_42_MOESM2_ESM.xlsx]

## Sheet: Supplementary Data 1.
Supplementary Data 1. Changes in gene expression levels of M. abscessus after Co2+ treatment.
	baseMean	log2FoldChange	lfcSE	stat	pvalue	padj
gene-MAB_0001	3624.75	-0.354862	0.06467	-5.48728	4.08171e-08	6.46336e-08
gene-MAB_0002	14915.3	0.532845	0.0607802	8.76676	1.83882e-18	3.83911e-18
gene-MAB_0003	6455.66	0.421764	0.0694911	6.06932	1.28452e-09	2.13114e-09
gene-MAB_0004	2437.6	0.108901	0.0618814	1.75983	0.0784362	0.0905762
gene-MAB_0005	1741.55	0.457895	0.0723707	6.32707	2.49859e-10	4.25771e-10
gene-MAB_0006	17899.2	-0.437234	0.0658478	-6.64007	3.13526e-11	5.48753e-11
gene-MAB_0007	3136.28	0.149141	0.0599146	2.48923	0.012802	0.0157147
gene-MAB_0008	645.28	0.0745347	0.0901541	0.826747	0.40838	0.438471
gene-MAB_0009	2903.73	0.912732	0.0675279	13.5164	1.25189e-41	3.79769e-41
gene-MAB_0010c	4776.01	0.650701	0.0560603	11.6072	3.78952e-31	9.92628e-31
gene-MAB_0011c	1375.21	1.42789	0.0808566	17.6595	8.59753e-70	3.59605e-69
gene-MAB_0012c	983.088	1.18897	0.0933567	12.7358	3.7383e-37	1.07311e-36
gene-MAB_0013c	1156.63	2.98291	0.085679	34.815	1.44337e-265	1.98124e-264
gene-MAB_0014	97.5198	0.484688	0.207241	2.33877	0.0193475	0.0234654
gene-MAB_0015	132.797	0.712682	0.180652	3.94506	7.97809e-05	0.000111702
gene-MAB_0016	1709.16	0.407622	0.0673193	6.05505	1.40372e-09	2.32425e-09
gene-MAB_0017	1931.09	1.53696	0.0667376	23.03	2.336e-117	1.48056e-116
gene-MAB_0018c	860.238	0.798497	0.0817393	9.76882	1.53232e-22	3.4863e-22
gene-MAB_0019	29411.2	0.204726	0.060755	3.3697	0.000752503	0.000999783
gene-MAB_0020	10213.5	-0.369504	0.0661531	-5.58559	2.32904e-08	3.72003e-08
gene-MAB_t5001	169.854	-1.0386	0.169559	-6.12533	9.04944e-10	1.50844e-09
gene-MAB_t5002	77.067	-0.471842	0.225951	-2.08825	0.0367757	0.0437174
gene-MAB_0022c	1359.59	-0.617169	0.0719884	-8.57318	1.00667e-17	2.06188e-17
gene-MAB_0023	4441.12	0.571519	0.0655049	8.72483	2.6659e-18	5.53798e-18
gene-MAB_0024c	4757.34	0.577407	0.0574673	10.0476	9.41544e-24	2.19238e-23
gene-MAB_0025	12628	-0.189957	0.0625237	-3.03816	0.0023803	0.00306974
gene-MAB_0026	9660.82	-0.368306	0.0577101	-6.382	1.74788e-10	2.9949e-10
gene-MAB_0027c	2259.28	0.324019	0.0615949	5.26049	1.4367e-07	2.22536e-07
gene-MAB_0028c	1625.42	0.267251	0.0717258	3.72601	0.000194536	0.000266221
gene-MAB_0029c	2910.82	0.460748	0.0677749	6.79821	1.05927e-11	1.87314e-11
gene-MAB_0030	695.62	-1.46705	0.110924	-13.2258	6.23041e-40	1.85383e-39
gene-MAB_0031	1623.79	-1.06267	0.071718	-14.8173	1.13166e-49	3.79435e-49
gene-MAB_0032	4959.74	1.5015	0.057261	26.2221	1.4886e-151	1.20864e-150
gene-MAB_0033c	7589.22	-0.373862	0.0551874	-6.77442	1.24909e-11	2.20253e-11
gene-MAB_0034c	4884.27	-1.5682	0.0589128	-26.619	4.09159e-156	3.40554e-155
gene-MAB_0035c	2930.69	-1.51308	0.0653983	-23.1365	1.99011e-118	1.26943e-117
gene-MAB_0036c	2628.23	-1.6474	0.0674352	-24.4294	8.33365e-132	5.89885e-131
gene-MAB_0037c	11004.9	-0.871433	0.0549612	-15.8554	1.28978e-56	4.74034e-56
gene-MAB_0038c	8077.19	-0.228459	0.05601	-4.07889	4.52518e-05	6.42263e-05
gene-MAB_0039c	28273	-0.299373	0.0555674	-5.38756	7.14187e-08	1.11844e-07
gene-MAB_t5003	26.2733	-1.50752	0.419587	-3.59288	0.000327048	0.000442085
gene-MAB_0042	484.071	-1.57535	0.147227	-10.7002	1.01608e-26	2.49821e-26
gene-MAB_0043	731.311	-0.822886	0.0946118	-8.6975	3.39277e-18	7.03324e-18
gene-MAB_0044	260.902	-0.764868	0.129613	-5.90119	3.60889e-09	5.9047e-09
gene-MAB_0045	387.946	-0.685963	0.117884	-5.81894	5.92208e-09	9.6292e-09
gene-MAB_0046	58.0341	-1.47197	0.261846	-5.62152	1.89288e-08	3.03215e-08
gene-MAB_0047	389.621	-1.78837	0.125124	-14.2928	2.42699e-46	7.78047e-46
gene-MAB_0048	223.032	-2.33619	0.158481	-14.7411	3.50864e-49	1.1701e-48
gene-MAB_0049	365.893	-1.37727	0.114121	-12.0685	1.54947e-33	4.20268e-33
gene-MAB_0050c	81.9695	-0.494304	0.213917	-2.31073	0.0208479	0.0252297
gene-MAB_0051	249.089	1.1199	0.127621	8.77516	1.7066e-18	3.57056e-18
gene-MAB_0052	131.331	0.191755	0.165178	1.1609	0.245683	0.270387
gene-MAB_0053c	114.968	0.174235	0.187114	0.931172	0.351765	0.380148
gene-MAB_0054c	80.5505	-0.103865	0.207409	-0.500775	0.616529	0.644412
gene-MAB_0055c	421.128	-1.58785	0.111141	-14.2868	2.64452e-46	8.46689e-46
gene-MAB_0056c	3029.24	-0.0343659	0.0583371	-0.589092	0.5558	0.584997
gene-MAB_0057	798.637	0.182893	0.0837558	2.18365	0.028988	0.0347422
gene-MAB_0058c	6319.71	-2.24128	0.0667046	-33.6	1.67603e-247	2.15199e-246
gene-MAB_0059c	5.13566	0.493782	0.836895	0.590016	0.55518	0.584592
gene-MAB_0060	223.22	-1.62943	0.149627	-10.89	1.28657e-27	3.21255e-27
gene-MAB_0061	340.743	-1.0152	0.120597	-8.41811	3.8261e-17	7.73155e-17
gene-MAB_0062	4844.94	0.53395	0.0569208	9.38058	6.56089e-21	1.44508e-20
gene-MAB_0063c	1239.22	2.23148	0.077194	28.9074	9.63268e-184	9.25818e-183
gene-MAB_0064c	7464.34	0.00153991	0.0578299	0.0266283	0.978756	0.980335
gene-MAB_0065c	6440.79	-1.02804	0.06444	-15.9534	2.69861e-57	1.0022e-56
gene-MAB_0066c	222.187	0.157917	0.130683	1.2084	0.226894	0.250208
gene-MAB_0067	64.0071	0.557677	0.241875	2.30564	0.0211309	0.025566
gene-MAB_0068	724.489	-1.73321	0.0986772	-17.5644	4.61277e-69	1.92289e-68
gene-MAB_0069	1323.94	-1.07476	0.0759304	-14.1545	1.75126e-45	5.54974e-45
gene-MAB_0070	646.916	0.0724404	0.0891633	0.812446	0.416536	0.446551
gene-MAB_0071c	1364.77	0.615954	0.0713005	8.63885	5.67822e-18	1.16688e-17
gene-MAB_0072c	118.175	1.00426	0.198784	5.05205	4.37097e-07	6.66237e-07
gene-MAB_0073c	69.6526	-0.700407	0.252206	-2.77713	0.0054842	0.00692528
gene-MAB_0074c	160.436	-0.258377	0.151372	-1.7069	0.0878403	0.100897
gene-MAB_0075	216.471	-0.820094	0.150182	-5.46067	4.74352e-08	7.48509e-08
gene-MAB_0076	261.043	-1.33708	0.135739	-9.85034	6.83147e-23	1.56648e-22
gene-MAB_0077	734.358	0.294682	0.0923762	3.19002	0.00142262	0.00186026
gene-MAB_0078	309.459	0.582611	0.119359	4.88115	1.05467e-06	1.58904e-06
gene-MAB_0079c	32.8865	0.247819	0.320531	0.773152	0.439432	0.46978
gene-MAB_0080c	260.117	-0.0832994	0.123017	-0.677135	0.49832	0.528528
gene-MAB_0081	218.444	-0.763101	0.138333	-5.51642	3.45977e-08	5.49955e-08
gene-MAB_0082c	646.405	-0.53142	0.103138	-5.15249	2.57054e-07	3.95205e-07
gene-MAB_0083	225.413	0.47256	0.129632	3.64539	0.000266989	0.000362082
gene-MAB_0084	1086.87	0.388386	0.0754351	5.14861	2.6242e-07	4.03205e-07
gene-MAB_0085c	264.326	-0.180397	0.13133	-1.37361	0.169562	0.189978
gene-MAB_0086	448.273	0.361423	0.0992781	3.64051	0.000272099	0.000368911
gene-MAB_0087c	770.062	0.652404	0.0856792	7.61449	2.64733e-14	5.01891e-14
gene-MAB_0088c	4051.95	-0.33611	0.0694818	-4.83738	1.31564e-06	1.97446e-06
gene-MAB_0089c	2889.71	0.107094	0.0710357	1.5076	0.131657	0.149089
gene-MAB_0090c	1073.06	0.295113	0.0839893	3.51369	0.000441922	0.000594132
gene-MAB_0091	49842.2	0.238362	0.0518685	4.59552	4.31675e-06	6.36119e-06
gene-MAB_0092	18048	-0.669699	0.0547911	-12.2228	2.34918e-34	6.45634e-34
gene-MAB_0093	1239.64	0.436111	0.0826604	5.27594	1.32077e-07	2.05156e-07
gene-MAB_0094c	601.301	-0.919988	0.0930323	-9.88891	4.65064e-23	1.07135e-22
gene-MAB_0095	493.199	-0.29328	0.0987626	-2.96955	0.00298239	0.00382735
gene-MAB_0096	1743.72	-0.0372973	0.0740213	-0.503872	0.614351	0.642541
gene-MAB_0097	2172.18	1.81046	0.0723503	25.0235	3.39117e-138	2.5188e-137
gene-MAB_0098	394.897	1.71166	0.111443	15.3591	3.08047e-53	1.08559e-52
gene-MAB_0099	515.075	0.378501	0.0974245	3.88507	0.000102299	0.000142228
gene-MAB_0100	237.858	0.453732	0.132625	3.42117	0.000623514	0.000832637
gene-MAB_0101	339.968	-0.0112644	0.110834	-0.101633	0.919048	0.926882
gene-MAB_0102	181.576	-0.45526	0.153345	-2.96886	0.00298908	0.00383494
gene-MAB_0103	5562.85	0.739056	0.0728818	10.1405	3.6532e-24	8.61055e-24
gene-MAB_0104	897.675	0.420032	0.0847329	4.95713	7.15432e-07	1.08351e-06
gene-MAB_0105c	1364.54	-0.664481	0.0732806	-9.06762	1.2164e-19	2.6053e-19
gene-MAB_0106c	3440.25	0.0885598	0.0601946	1.47122	0.14123	0.159525
gene-MAB_0107c	5447.84	0.223348	0.0582709	3.83293	0.000126627	0.000174926
gene-MAB_0108c	8805.88	0.278677	0.0694218	4.01426	5.96322e-05	8.41558e-05
gene-MAB_0109c	3260.94	-1.5128	0.0642305	-23.5526	1.17965e-122	7.81559e-122
gene-MAB_0110c	2572.78	-1.24154	0.0620421	-20.0112	4.40008e-89	2.20181e-88
gene-MAB_0111c	2350.07	-1.36134	0.0673252	-20.2203	6.48826e-91	3.31689e-90
gene-MAB_0112	12173.5	0.103096	0.0534036	1.9305	0.0535448	0.0628779
gene-MAB_0113	1616.25	0.45157	0.0775714	5.82135	5.83753e-09	9.49482e-09
gene-MAB_0114	3624.97	0.145327	0.0660669	2.19969	0.0278287	0.0334029
gene-MAB_0115c	12197	0.014088	0.0657919	0.21413	0.830446	0.845591
gene-MAB_0116	1229.92	0.731225	0.0834456	8.76289	1.90299e-18	3.97143e-18
gene-MAB_0117c	4433.92	1.58241	0.0560709	28.2217	3.1699e-175	2.9169e-174
gene-MAB_0118c	72749.8	1.75131	0.0606809	28.8609	3.70066e-183	3.54308e-182
gene-MAB_0119c	3125.46	0.601528	0.0812959	7.39924	1.36965e-13	2.55569e-13
gene-MAB_0120	10309	2.1718	0.0591994	36.6862	1.21397e-294	1.84471e-293
gene-MAB_0121	3111.97	2.54079	0.0653667	38.8698	0	0
gene-MAB_0122	8848.51	1.30931	0.0522169	25.0744	9.45156e-139	7.06237e-138
gene-MAB_0123	4672.82	0.083926	0.0577773	1.45258	0.146341	0.16504
gene-MAB_0124	1761.58	-0.251902	0.0645438	-3.90281	9.50831e-05	0.000132492
gene-MAB_0125c	7095.57	1.55404	0.057075	27.2279	3.03243e-163	2.61599e-162
gene-MAB_0126c	107758	1.83029	0.0752986	24.3071	1.64905e-130	1.15736e-129
gene-MAB_0127c	2528.59	0.142677	0.0815597	1.74936	0.0802291	0.092582
gene-MAB_0128c	1345.5	0.451416	0.0718871	6.27951	3.39639e-10	5.75798e-10
gene-MAB_0129c	448.543	-0.960497	0.105311	-9.12058	7.47267e-20	1.60465e-19
gene-MAB_0130	3450.54	0.595653	0.0578019	10.3051	6.68353e-25	1.59054e-24
gene-MAB_0131c	944.608	1.15374	0.0771615	14.9523	1.5048e-50	5.14616e-50
gene-MAB_0132	6038.91	0.363044	0.0715766	5.0721	3.93451e-07	6.00816e-07
gene-MAB_0133	12547.7	3.2951	0.0594214	55.4531	0	0
gene-MAB_0134c	3386.18	1.39255	0.0610841	22.7972	4.88714e-115	3.04313e-114
gene-MAB_0135	13.209	-0.15312	0.507673	-0.301612	0.762948	0.784093
gene-MAB_0136	258.604	0.696597	0.133203	5.2296	1.69874e-07	2.62552e-07
gene-MAB_0137	271.898	0.266849	0.12963	2.05855	0.0395375	0.0468771
gene-MAB_0138	816.47	0.418772	0.0839325	4.98939	6.05697e-07	9.18995e-07
gene-MAB_0139c	403.636	0.136141	0.102951	1.32239	0.186039	0.207271
gene-MAB_0140c	636.308	-0.0296154	0.0873615	-0.338999	0.734611	0.75732
gene-MAB_0141c	341.66	0.0384765	0.108505	0.354605	0.722885	0.746781
gene-MAB_0142c	843.892	-0.054378	0.081554	-0.666774	0.504917	0.535067
gene-MAB_0143c	354.05	0.512217	0.107206	4.77789	1.77143e-06	2.6465e-06
gene-MAB_0144c	425.098	0.438589	0.103962	4.21875	2.45656e-05	3.52589e-05
gene-MAB_0145c	1402.08	0.00784503	0.0796542	0.0984885	0.921544	0.928835
gene-MAB_0146	929.998	1.58332	0.0812032	19.4982	1.13648e-84	5.44569e-84
gene-MAB_0147c	4357.88	0.88691	0.076124	11.6509	2.27171e-31	5.96625e-31
gene-MAB_0148c	14185.6	0.638864	0.0541035	11.8082	3.54192e-32	9.45209e-32
gene-MAB_0149c	2214.89	0.781487	0.0621763	12.5689	3.13111e-36	8.87028e-36
gene-MAB_0150c	597.605	-1.42289	0.094968	-14.9828	9.50604e-51	3.26663e-50
gene-MAB_0151c	9620.94	-1.3821	0.0607355	-22.7561	1.25012e-114	7.76483e-114
gene-MAB_0152	2061.72	1.0236	0.0663262	15.4328	9.85782e-54	3.5164e-53
gene-MAB_0153	9343.7	0.763849	0.0551522	13.8498	1.27506e-43	3.96482e-43
gene-MAB_0154	4408.74	0.664485	0.0618864	10.7372	6.81018e-27	1.6819e-26
gene-MAB_0155	1199.31	1.69324	0.0749111	22.6033	4.02617e-113	2.48523e-112
gene-MAB_0156c	6026.05	0.674785	0.060253	11.1992	4.11426e-29	1.05109e-28
gene-MAB_0157	284.946	0.781051	0.126546	6.17206	6.74072e-10	1.12967e-09
gene-MAB_0158c	523.418	0.819739	0.0923431	8.87711	6.86222e-19	1.44976e-18
gene-MAB_0159	977.329	2.36054	0.0903088	26.1385	1.33189e-150	1.0709e-149
gene-MAB_0160	263.252	2.35458	0.1515	15.5418	1.80958e-54	6.49697e-54
gene-MAB_0161	1179.91	1.34237	0.0807352	16.6269	4.45114e-62	1.74293e-61
gene-MAB_0162c	2169.78	3.37132	0.0732388	46.0319	0	0
gene-MAB_0163c	6040.73	3.31021	0.0615796	53.755	0	0
gene-MAB_0164	4317.47	-0.486833	0.0669274	-7.27405	3.48878e-13	6.43973e-13
gene-MAB_0165	10388.9	0.45472	0.0536292	8.47895	2.27236e-17	4.61436e-17
gene-MAB_0166	2831.81	1.08785	0.0620431	17.5338	7.91295e-69	3.29033e-68
gene-MAB_0167	2762.91	0.102437	0.06105	1.67793	0.0933613	0.107015
gene-MAB_0168c	5612.43	-1.7174	0.0580427	-29.5886	2.09227e-192	2.09185e-191
gene-MAB_0169c	25876.6	-1.96701	0.0661255	-29.7467	1.9126e-194	1.94748e-193
gene-MAB_0170	3811.62	-0.527513	0.0571726	-9.22668	2.79155e-20	6.05466e-20
gene-MAB_0171	10948.2	-0.558749	0.0569791	-9.80621	1.05875e-22	2.41438e-22
gene-MAB_0172	1713.08	-1.01766	0.0717527	-14.1829	1.16921e-45	3.72185e-45
gene-MAB_0173	3922.71	-1.70062	0.0684468	-24.8458	2.87004e-136	2.10965e-135
gene-MAB_0174	6647.5	-1.96785	0.0692102	-28.433	7.91846e-178	7.38214e-177
gene-MAB_0175	7387.69	-0.693306	0.0647125	-10.7136	8.78503e-27	2.16532e-26
gene-MAB_0176	32880.6	-1.33076	0.0584661	-22.7613	1.1098e-114	6.9019e-114
gene-MAB_0177	98955.6	-0.651564	0.0543591	-11.9863	4.19333e-33	1.13304e-32
gene-MAB_0178	10817.8	1.10451	0.0512211	21.5635	3.95317e-103	2.23473e-102
gene-MAB_0179	19155.3	-0.47901	0.0547134	-8.7549	2.04283e-18	4.25611e-18
gene-MAB_0180	46788.3	-1.29168	0.0510518	-25.3014	3.08163e-141	2.34496e-140
gene-MAB_0181	19787.4	-1.36811	0.0522495	-26.1842	4.01992e-151	3.24796e-150
gene-MAB_0182c	6931.61	2.25778	0.0556999	40.5347	0	0
gene-MAB_0183c	2643.87	4.18857	0.075636	55.378	0	0
gene-MAB_0184c	1172.5	3.5203	0.0939966	37.4514	5.70131e-307	9.02224e-306
gene-MAB_0185c	9375.78	-1.47505	0.0552053	-26.7195	2.79709e-157	2.33985e-156
gene-MAB_0186c	7194.11	-1.59792	0.053684	-29.7653	1.09807e-194	1.12269e-193
gene-MAB_0187	919.775	0.641375	0.0865943	7.40667	1.29511e-13	2.41841e-13
gene-MAB_0188c	95.41	0.432283	0.20937	2.06468	0.0389531	0.0462063
gene-MAB_0189c	6750.01	-0.772083	0.0559185	-13.8073	2.30372e-43	7.13664e-43
gene-MAB_0190c	2299.88	-1.05847	0.0620517	-17.0579	3.05306e-65	1.22542e-64
gene-MAB_0191c	3863.39	-1.20429	0.058517	-20.5801	4.13766e-94	2.16421e-93
gene-MAB_0192c	4776.88	-1.05091	0.0600578	-17.4984	1.47357e-68	6.11198e-68
gene-MAB_0193c	192.156	-0.877973	0.145056	-6.05266	1.42473e-09	2.35747e-09
gene-MAB_0194	3528.92	0.394295	0.0605629	6.51051	7.48965e-11	1.29267e-10
gene-MAB_0195c	114.767	0.817566	0.179435	4.55634	5.20531e-06	7.65016e-06
gene-MAB_0196c	200.794	-0.357102	0.156959	-2.27512	0.0228984	0.0276574
gene-MAB_0197	1221.2	2.08769	0.0795211	26.2532	6.56332e-152	5.33767e-151
gene-MAB_0198	1656.42	-0.358662	0.073891	-4.85394	1.21031e-06	1.81913e-06
gene-MAB_0199	3031.17	-0.0809636	0.062191	-1.30185	0.192966	0.214556
gene-MAB_0200c	832.797	-0.593875	0.0848063	-7.00273	2.5103e-12	4.52437e-12
gene-MAB_0201c	1257.35	-0.591483	0.0941266	-6.28391	3.30152e-10	5.60097e-10
gene-MAB_0202c	1480.76	-0.523913	0.0708702	-7.39257	1.44015e-13	2.68622e-13
gene-MAB_0203c	2271.39	-0.250959	0.0616522	-4.07056	4.69009e-05	6.65479e-05
gene-MAB_0204c	3097.54	0.106504	0.067067	1.58802	0.112282	0.127556
gene-MAB_0205c	2153.13	0.324623	0.0659876	4.91945	8.67873e-07	1.30998e-06
gene-MAB_0206	7206.18	-0.783335	0.0547445	-14.3089	1.92441e-46	6.18926e-46
gene-MAB_0207c	1921.35	1.01699	0.0711286	14.298	2.25346e-46	7.2335e-46
gene-MAB_0208	528.209	-0.367047	0.108658	-3.378	0.000730144	0.000971375
gene-MAB_t5004	87.5732	-0.239296	0.211148	-1.13331	0.257083	0.282184
gene-MAB_0209	719.112	0.26739	0.0907432	2.94667	0.00321218	0.00411269
gene-MAB_0210	707.546	-0.928726	0.127966	-7.25763	3.93931e-13	7.25785e-13
gene-MAB_0211	1438.8	-0.540346	0.069737	-7.74833	9.31074e-15	1.78217e-14
gene-MAB_0212	527.81	1.30503	0.102201	12.7692	2.43614e-37	7.00936e-37
gene-MAB_0213c	2363.26	2.60883	0.0672649	38.7844	0	0
gene-MAB_0214c	3473.6	2.97922	0.0767423	38.8211	0	0
gene-MAB_0215	1045.03	0.0844156	0.0781135	1.08068	0.27984	0.305946
gene-MAB_0216	589.191	-0.0223105	0.0876207	-0.254626	0.799012	0.816428
gene-MAB_0217c	19464.9	-0.188678	0.0587716	-3.21036	0.00132567	0.00173761
gene-MAB_0218c	13697.5	0.357767	0.0561073	6.37649	1.81196e-10	3.10149e-10
gene-MAB_0219	64991.8	8.28316	0.0657515	125.977	0	0
gene-MAB_0220c	16353.8	4.32533	0.0546401	79.1604	0	0
gene-MAB_t5005	475.5	-0.460725	0.103453	-4.45348	8.44911e-06	1.23481e-05
gene-MAB_t5006	15.8562	-1.26598	0.48241	-2.62429	0.00868309	0.0107947
gene-MAB_0221c	2490.69	-0.746686	0.0638938	-11.6864	1.49638e-31	3.95085e-31
gene-MAB_0222c	957.272	-0.953694	0.0788907	-12.0888	1.21039e-33	3.28837e-33
gene-MAB_0223	2.76067	-1.97014	1.24196	-1.58632	0.112667	0.127934
gene-MAB_0224	19.1291	0.308948	0.418784	0.737727	0.46068	0.491122
gene-MAB_0225	1.72569	-1.80208	1.57545	-1.14385	0.252686	0.27748
gene-MAB_0226	13.3727	-1.58132	0.542668	-2.91398	0.00356853	0.00455602
gene-MAB_0227	1.65968	0.379194	1.616	0.234649	0.814481	0.830356
gene-MAB_0228	1.28057	0.254343	1.68797	0.15068	0.880228	0.892077
gene-MAB_0229	13.1152	-1.42671	0.55255	-2.58206	0.00982135	0.0121793
gene-MAB_0230	44.2699	-0.783134	0.289335	-2.70667	0.00679624	0.00852575
gene-MAB_0231	17.3975	-1.02773	0.456001	-2.25378	0.02421	0.0291848
gene-MAB_0232	13.6309	-1.60088	0.553255	-2.89357	0.00380892	0.00485171
gene-MAB_0233	46.5604	-0.298371	0.268571	-1.11096	0.266586	0.292034
gene-MAB_0234	1.1423	1.72017	1.74741	0.984413	0.324912	0.352432
gene-MAB_0235	17.0413	-0.47405	0.448916	-1.05599	0.290973	0.317211
gene-MAB_0236	9.16235	-1.04835	0.632544	-1.65736	0.0974475	0.111519
gene-MAB_0237	5.07895	0.355434	0.813629	0.436851	0.66222	0.688548
gene-MAB_0238	10.2618	-0.192565	0.579354	-0.332379	0.739603	0.76215
gene-MAB_0239	10.9854	-0.293058	0.554835	-0.52819	0.597367	0.625963
gene-MAB_0240	22.2491	0.373451	0.40539	0.921215	0.356938	0.385571
gene-MAB_0241	103.47	-0.0358171	0.19397	-0.184653	0.853501	0.867822
gene-MAB_0242	1280.31	-1.12641	0.0906258	-12.4293	1.81249e-35	5.04553e-35
gene-MAB_0243	3055.22	-1.03996	0.0682196	-15.2442	1.79801e-52	6.30508e-52
gene-MAB_0244	2298.36	-0.468397	0.0973898	-4.8095	1.51307e-06	2.26527e-06
gene-MAB_0245c	1480.3	-0.498267	0.0707759	-7.04006	1.92161e-12	3.4747e-12
gene-MAB_0246	1048.97	-0.279273	0.0840777	-3.32161	0.000895004	0.00118405
gene-MAB_0247c	222.473	-0.440694	0.132543	-3.32491	0.000884469	0.00117104
gene-MAB_0248c	215.187	-0.997947	0.144556	-6.90351	5.07328e-12	9.05501e-12
gene-MAB_0249	26.6305	0.307715	0.362821	0.848119	0.396371	0.426129
gene-MAB_0250	3793.66	-1.08185	0.0601475	-17.9867	2.47702e-72	1.05833e-71
gene-MAB_0251	448.588	-0.375015	0.101876	-3.6811	0.000232227	0.000315887
gene-MAB_0252	1975.93	-0.323508	0.0630614	-5.13004	2.89679e-07	4.44401e-07
gene-MAB_0253	975.773	-0.72905	0.0854005	-8.53684	1.37948e-17	2.81504e-17
gene-MAB_0254c	1050.44	-0.433105	0.0762843	-5.67751	1.36669e-08	2.19634e-08
gene-MAB_0255	2342.64	-0.254791	0.0641344	-3.97276	7.10435e-05	9.96655e-05
gene-MAB_0256c	714.32	0.74785	0.0920925	8.12064	4.63716e-16	9.18376e-16
gene-MAB_0257c	2061.91	0.737599	0.0770301	9.57546	1.01401e-21	2.27066e-21
gene-MAB_0258c	2576.15	0.695836	0.06885	10.1065	5.16733e-24	1.21344e-23
gene-MAB_0259c	2274.33	0.571237	0.0615877	9.27519	1.77309e-20	3.86086e-20
gene-MAB_0260	415.771	0.453617	0.10683	4.24616	2.17462e-05	3.13118e-05
gene-MAB_0261	830.506	-0.118306	0.0864852	-1.36793	0.171334	0.191877
gene-MAB_0262	927.152	-0.433787	0.0765969	-5.66324	1.48542e-08	2.38405e-08
gene-MAB_0263	364.924	-0.786462	0.111646	-7.04425	1.86465e-12	3.37415e-12
gene-MAB_0264	367.176	-1.44888	0.115763	-12.5159	6.10989e-36	1.72207e-35
gene-MAB_0265	1950.21	-0.85238	0.0653125	-13.0508	6.28884e-39	1.84144e-38
gene-MAB_0266c	1943.71	0.623719	0.0652082	9.56505	1.12148e-21	2.50794e-21
gene-MAB_0267	1537.19	0.379868	0.0833108	4.55965	5.12389e-06	7.53942e-06
gene-MAB_0268	1202.71	0.0336303	0.0975408	0.344782	0.730258	0.753418
gene-MAB_0269c	358.337	0.370111	0.121442	3.04763	0.00230655	0.00297773
gene-MAB_0270c	40.3311	0.53888	0.293105	1.83852	0.0659856	0.0767515
gene-MAB_t5007	22.2392	-1.60603	0.433536	-3.70449	0.000211817	0.000289153
gene-MAB_0271	906.586	-0.849486	0.0900347	-9.4351	3.90605e-21	8.63781e-21
gene-MAB_0272	3469.42	-0.455372	0.0655163	-6.95051	3.63976e-12	6.53159e-12
gene-MAB_0273c	1105.82	-0.348566	0.0817691	-4.26281	2.01871e-05	2.91091e-05
gene-MAB_0274c	2360.09	0.872018	0.0629947	13.8427	1.40776e-43	4.3747e-43
gene-MAB_0275	1326.01	-1.27586	0.0715202	-17.8392	3.50672e-71	1.48171e-70
gene-MAB_0276	3305.23	0.727983	0.0694364	10.4842	1.02134e-25	2.46241e-25
gene-MAB_0277c	1193.82	-0.0759246	0.0718647	-1.05649	0.290743	0.317029
gene-MAB_0278c	791.218	-1.1765	0.089655	-13.1226	2.44524e-39	7.21519e-39
gene-MAB_0279c	1034.12	-0.906436	0.0790619	-11.4649	1.98013e-30	5.13799e-30
gene-MAB_0280	2268.04	-1.776	0.0656738	-27.0428	4.64725e-161	3.97456e-160
gene-MAB_0281	3091.29	-1.96039	0.0684248	-28.6503	1.58877e-180	1.50087e-179
gene-MAB_0282	943.107	-0.516378	0.0811059	-6.36671	1.93122e-10	3.30107e-10
gene-MAB_0283c	1101.88	-1.00257	0.0822694	-12.1864	3.67343e-34	1.00458e-33
gene-MAB_t5008c	15.8589	-1.66278	0.530323	-3.13541	0.00171614	0.00223408
gene-MAB_0284c	86.0406	-0.0533122	0.207836	-0.25651	0.797557	0.815277
gene-MAB_0285	435.101	-0.266612	0.111589	-2.38924	0.0168834	0.020527
gene-MAB_0286	48.6122	0.537474	0.278653	1.92883	0.053752	0.063098
gene-MAB_0287	75.6013	0.30125	0.214645	1.40348	0.160474	0.180284
gene-MAB_0288	47.44	-0.133196	0.27047	-0.492462	0.622393	0.649994
gene-MAB_0289	148.602	0.289602	0.157335	1.84067	0.0656698	0.0764021
gene-MAB_0290	159.105	0.439535	0.155586	2.82503	0.00472762	0.00599121
gene-MAB_0291	2227.44	2.77272	0.0674865	41.0855	0	0
gene-MAB_0292c	853.335	2.74056	0.0954928	28.6992	3.90854e-181	3.69934e-180
gene-MAB_0294	236.976	0.549337	0.133607	4.11159	3.92941e-05	5.59622e-05
gene-MAB_0295	115.041	-0.128955	0.176207	-0.73184	0.464266	0.494839
gene-MAB_0296	68.0928	0.481856	0.229066	2.10356	0.0354164	0.042162
gene-MAB_0297	48.019	0.5874	0.268811	2.18518	0.0288756	0.0346242
gene-MAB_0298	231.092	0.156702	0.127842	1.22575	0.220294	0.243362
gene-MAB_0299	2144.37	0.742672	0.0678166	10.9512	6.55847e-28	1.64425e-27
gene-MAB_0300c	888.449	1.15668	0.0850277	13.6036	3.81208e-42	1.16568e-41
gene-MAB_0301	430.75	1.02475	0.110021	9.31415	1.22927e-20	2.68731e-20
gene-MAB_0302	267.842	1.20186	0.124676	9.6399	5.42416e-22	1.21958e-21
gene-MAB_0303	399.024	1.16444	0.117805	9.88449	4.86057e-23	1.11793e-22
gene-MAB_0304	148.922	-0.472234	0.164829	-2.865	0.00417013	0.0053023
gene-MAB_0305	4630.61	-0.341403	0.0596349	-5.72489	1.03502e-08	1.67035e-08
gene-MAB_0306c	534.905	-0.730819	0.0934991	-7.81632	5.43893e-15	1.04874e-14
gene-MAB_0307c	1020.78	-1.88275	0.0861293	-21.8596	6.30391e-106	3.65936e-105
gene-MAB_0308c	282.1	-0.176842	0.125277	-1.41161	0.158065	0.177859
gene-MAB_0309	9130.37	1.21968	0.0580367	21.0157	4.71712e-98	2.54223e-97
gene-MAB_0310c	6729.63	0.885712	0.0568227	15.5873	8.88479e-55	3.20381e-54
gene-MAB_0311c	7288.44	1.1066	0.0662014	16.7156	1.00837e-62	3.97351e-62
gene-MAB_0312c	1906.75	-1.32554	0.0662536	-20.007	4.78446e-89	2.39175e-88
gene-MAB_0313c	853.114	-0.741942	0.0804025	-9.22785	2.76124e-20	5.99153e-20
gene-MAB_0314c	742.018	-0.677578	0.0837665	-8.08889	6.02115e-16	1.18915e-15
gene-MAB_0315	1125.53	-0.345867	0.0739523	-4.67688	2.91267e-06	4.32031e-06
gene-MAB_0316	328.976	-0.467347	0.126791	-3.68596	0.000227838	0.000310002
gene-MAB_0317	2577.34	-0.737227	0.0861911	-8.5534	1.19513e-17	2.44286e-17
gene-MAB_0318c	6774.97	-1.22808	0.056829	-21.61	1.44503e-103	8.19676e-103
gene-MAB_0319	5427.09	-0.862936	0.0857751	-10.0604	8.26204e-24	1.92742e-23
gene-MAB_0320	3032.11	-0.785507	0.0657382	-11.949	6.57009e-33	1.77043e-32
gene-MAB_0321c	422.968	-0.714094	0.141647	-5.04138	4.62182e-07	7.04042e-07
gene-MAB_0322c	211.872	-1.07313	0.148155	-7.24328	4.37968e-13	8.06322e-13
gene-MAB_0323c	668.194	-1.2074	0.0880191	-13.7175	7.97467e-43	2.45363e-42
gene-MAB_0324c	2081.94	-1.31065	0.0656834	-19.954	1.38463e-88	6.90784e-88
gene-MAB_0325c	273.918	0.447167	0.131067	3.41173	0.000645525	0.000860873
gene-MAB_0326	278.112	-2.23369	0.143051	-15.6147	5.78596e-55	2.09094e-54
gene-MAB_0327	348.727	-1.4063	0.115271	-12.1999	3.11097e-34	8.52171e-34
gene-MAB_0328	1564.86	-1.37373	0.0712923	-19.2689	9.79933e-83	4.63742e-82
gene-MAB_0329	4430.98	0.675282	0.0572855	11.788	4.50039e-32	1.19842e-31
gene-MAB_0330	11167.4	-2.17842	0.0535044	-40.7147	0	0
gene-MAB_0331c	8296.09	-3.00727	0.0628355	-47.8594	0	0
gene-MAB_0332c	10165.9	-2.76523	0.079072	-34.971	6.20546e-268	8.66149e-267
gene-MAB_0333c	5670.74	-2.69725	0.177695	-15.1791	4.8678e-52	1.6998e-51
gene-MAB_0334c	8232.74	-2.52037	0.0657115	-38.3551	0	0
gene-MAB_0335	46460	-0.953373	0.0577307	-16.5141	2.90282e-61	1.12689e-60
gene-MAB_0336	17321.4	-1.41043	0.0747513	-18.8683	2.07915e-79	9.55718e-79
gene-MAB_0337c	20861.2	-0.114894	0.0474394	-2.42191	0.0154391	0.0188308
gene-MAB_0338c	82.9793	-1.11739	0.21798	-5.12612	2.95771e-07	4.53466e-07
gene-MAB_0339	1162.84	-0.742838	0.0808004	-9.1935	3.80262e-20	8.20461e-20
gene-MAB_0340	679.943	-1.5797	0.0931248	-16.9632	1.53701e-64	6.13446e-64
gene-MAB_0341	586.084	-1.17517	0.0922162	-12.7436	3.38317e-37	9.71733e-37
gene-MAB_0342c	1429.6	0.528706	0.0745052	7.09623	1.28206e-12	2.33696e-12
gene-MAB_0343	30051.7	1.59899	0.0593247	26.9532	5.22832e-160	4.42581e-159
gene-MAB_0344	23651.1	1.37034	0.0645084	21.2428	3.84051e-100	2.11101e-99
gene-MAB_0345	4127.81	1.45117	0.0600576	24.163	5.44527e-129	3.78427e-128
gene-MAB_0346	1530.89	-0.097213	0.0725781	-1.33943	0.180432	0.20143
gene-MAB_0347	953.735	1.03466	0.0765233	13.5208	1.1784e-41	3.57695e-41
gene-MAB_0348	692.72	0.103397	0.0844396	1.22451	0.220759	0.243821
gene-MAB_0349c	1201.77	-1.76597	0.0752622	-23.4642	9.46627e-122	6.21372e-121
gene-MAB_0350	410.663	1.38983	0.130266	10.6692	1.41837e-26	3.47871e-26
gene-MAB_0351	8823.62	0.470395	0.0503686	9.33905	9.72019e-21	2.13055e-20
gene-MAB_0352	3522.7	-0.464778	0.0595137	-7.8096	5.73716e-15	1.10582e-14
gene-MAB_0353	3256.7	-0.249031	0.0589361	-4.22544	2.38479e-05	3.42486e-05
gene-MAB_0354c	1102.56	-0.288223	0.0864334	-3.33463	0.000854139	0.0011327
gene-MAB_0355	3392.39	0.295842	0.0583204	5.0727	3.92206e-07	5.991e-07
gene-MAB_0356c	5160.92	2.57667	0.055936	46.0646	0	0
gene-MAB_0357c	3466.04	4.28001	0.0735492	58.1925	0	0
gene-MAB_0358	515.622	-0.672332	0.102167	-6.58071	4.68212e-11	8.14902e-11
gene-MAB_0359	726.365	0.306529	0.0827478	3.70437	0.000211913	0.000289206
gene-MAB_0360	336.225	-0.888843	0.127615	-6.96503	3.28327e-12	5.90253e-12
gene-MAB_0361	492.123	-0.554662	0.102207	-5.42685	5.73577e-08	9.01931e-08
gene-MAB_0362c	1557.52	-1.25809	0.0793039	-15.8642	1.12099e-56	4.12303e-56
gene-MAB_0363c	3043.13	-1.25762	0.0583474	-21.5539	4.8618e-103	2.74214e-102
gene-MAB_0364c	1106.43	-1.59135	0.0762828	-20.8612	1.20611e-96	6.44426e-96
gene-MAB_0365c	2402.42	-1.40573	0.0661831	-21.2401	4.07359e-100	2.23665e-99
gene-MAB_0366	1204.01	-0.816225	0.0762119	-10.7099	9.14238e-27	2.25228e-26
gene-MAB_0367c	252.773	0.00238462	0.123277	0.0193436	0.984567	0.985559
gene-MAB_0368	6383.57	-1.75519	0.0658837	-26.6407	2.29291e-156	1.91487e-155
gene-MAB_0369	12866.9	1.69902	0.0561618	30.2523	4.86335e-201	5.10909e-200
gene-MAB_0370	13572	3.48843	0.0531186	65.6725	0	0
gene-MAB_0371	2156.88	2.07411	0.0741468	27.973	3.45913e-172	3.11384e-171
gene-MAB_0372	4078.91	1.5531	0.0615137	25.248	1.19098e-140	9.0213e-140
gene-MAB_0373	3931.16	0.916563	0.0800906	11.4441	2.51781e-30	6.52634e-30
gene-MAB_0374c	1113.14	-0.0195235	0.0724213	-0.269583	0.787481	0.806636
gene-MAB_0375	568.194	0.326574	0.0956599	3.41391	0.000640372	0.00085423
gene-MAB_0376	3758.23	0.391063	0.0577898	6.76698	1.31496e-11	2.31704e-11
gene-MAB_0377	642.704	-0.265505	0.093021	-2.85424	0.00431394	0.00547954
gene-MAB_0378	1702.15	0.160959	0.0741305	2.1713	0.0299087	0.0357939
gene-MAB_0379	1053.73	-0.0188748	0.0790238	-0.238849	0.811222	0.827713
gene-MAB_0380	1742.66	-0.311948	0.0719105	-4.338	1.43783e-05	2.08479e-05
gene-MAB_0381	814.271	-1.09317	0.0874239	-12.5043	7.07195e-36	1.98759e-35
gene-MAB_0382	3225.4	-0.512147	0.0623019	-8.22041	2.02801e-16	4.03734e-16
gene-MAB_0383c	1598.24	0.456605	0.077543	5.88841	3.89933e-09	6.37781e-09
gene-MAB_0384	472.767	-1.55837	0.105127	-14.8236	1.03065e-49	3.46268e-49
gene-MAB_0385	864.107	-1.47889	0.089385	-16.5452	1.73442e-61	6.76477e-61
gene-MAB_0386c	755.455	0.0297464	0.100381	0.296335	0.766974	0.787905
gene-MAB_0387	864.72	-0.553623	0.0872498	-6.34526	2.22043e-10	3.78761e-10
gene-MAB_0388c	1329.6	-0.432301	0.0797246	-5.42243	5.8794e-08	9.23932e-08
gene-MAB_0389c	1277.32	-0.181313	0.0713921	-2.53967	0.0110956	0.0137013
gene-MAB_0390c	800.851	-0.0444035	0.0809106	-0.548797	0.583144	0.612222
gene-MAB_0391c	572.678	0.340215	0.0905684	3.75644	0.000172345	0.000236373
gene-MAB_0392c	2141.18	0.577348	0.0677154	8.52609	1.51377e-17	3.08528e-17
gene-MAB_0393	177.691	1.76288	0.160176	11.0059	3.57912e-28	9.01402e-28
gene-MAB_0394c	517.461	2.2417	0.102618	21.845	8.66806e-106	5.02586e-105
gene-MAB_0395c	1933.34	-0.0493893	0.0645189	-0.765501	0.443973	0.474023
gene-MAB_0396c	4101.94	-0.0593861	0.0592296	-1.00264	0.316033	0.3434
gene-MAB_0397c	690.901	-0.0238711	0.100765	-0.236899	0.812735	0.828916
gene-MAB_0398c	631.539	-2.55642	0.10427	-24.5174	9.64118e-133	6.87332e-132
gene-MAB_0399c	1465.05	-3.26952	0.0905497	-36.1074	1.73371e-285	2.54123e-284
gene-MAB_0400c	1306.94	-1.84112	0.0768987	-23.9422	1.11515e-126	7.58029e-126
gene-MAB_0401	1186.53	-1.26206	0.0766858	-16.4576	7.39994e-61	2.86596e-60
gene-MAB_0402	3218.9	0.448881	0.0599552	7.48694	7.04999e-14	1.32544e-13
gene-MAB_0403	2538.19	3.25713	0.0683773	47.6346	0	0
gene-MAB_0404c	6861.85	3.6124	0.0820947	44.0028	0	0
gene-MAB_0405c	20468.9	0.282028	0.0523552	5.38681	7.17208e-08	1.12281e-07
gene-MAB_t5009c	72.7459	-0.893961	0.240916	-3.71067	0.000206714	0.00028242
gene-MAB_0406c	1775.15	-0.277084	0.0685944	-4.03945	5.35761e-05	7.58029e-05
gene-MAB_0407c	4200.81	-0.149728	0.0584417	-2.56201	0.0104067	0.0128795
gene-MAB_0408c	9563.96	0.643709	0.0562063	11.4526	2.28194e-30	5.91804e-30
gene-MAB_0409	78228.6	2.10149	0.0479462	43.8302	0	0
gene-MAB_0410c	16856.3	1.1897	0.0553671	21.4875	2.0399e-102	1.14405e-101
gene-MAB_0411c	4191.04	-0.933099	0.0573951	-16.2575	1.97737e-59	7.5465e-59
gene-MAB_0412	103.209	-0.043249	0.19421	-0.222691	0.823776	0.839316
gene-MAB_0413	2584.34	-0.136152	0.0812279	-1.67617	0.0937046	0.107359
gene-MAB_0414	4028.83	-0.35727	0.0764485	-4.67334	2.96343e-06	4.39298e-06
gene-MAB_0415	3885.45	0.0534616	0.0606149	0.881987	0.377784	0.407203
gene-MAB_0416c	19525.2	-0.166788	0.0530268	-3.14536	0.00165885	0.00216177
gene-MAB_0417c	1681.76	-1.53601	0.0891612	-17.2274	1.65526e-66	6.72525e-66
gene-MAB_0418	2801.66	1.00851	0.0593661	16.988	1.00716e-64	4.02622e-64
gene-MAB_0419	1584.76	1.32222	0.0711172	18.5921	3.72507e-77	1.68119e-76
gene-MAB_0420	2394.38	-0.70693	0.0667603	-10.5891	3.34883e-26	8.14505e-26
gene-MAB_0421	4983.04	-0.910117	0.0553883	-16.4316	1.13662e-60	4.39524e-60
gene-MAB_0422c	967.799	-0.50975	0.0776211	-6.56716	5.12843e-11	8.90397e-11
gene-MAB_0423c	1820.74	-0.991687	0.0713223	-13.9043	5.96566e-44	1.86085e-43
gene-MAB_0424	8656.56	-1.2883	0.0718849	-17.9217	7.98785e-72	3.39535e-71
gene-MAB_0425c	28493.9	-1.56228	0.0570375	-27.3905	3.56321e-165	3.10624e-164
gene-MAB_0426	2304.81	-1.76046	0.0700164	-25.1436	1.66205e-139	1.25132e-138
gene-MAB_0427	1565.96	-1.05314	0.0668873	-15.745	7.43031e-56	2.7128e-55
gene-MAB_0428	859.144	-2.04281	0.0938718	-21.7618	5.34635e-105	3.07833e-104
gene-MAB_0429	3285.09	-2.42879	0.0664753	-36.5367	2.90394e-292	4.37263e-291
gene-MAB_0430	1461.01	-1.57994	0.0822417	-19.2109	3.00094e-82	1.41611e-81
gene-MAB_0431c	3685.58	-0.0973808	0.0646377	-1.50656	0.131923	0.149356
gene-MAB_0432	330.597	0.253786	0.116218	2.18371	0.0289838	0.0347422
gene-MAB_0433	493.995	0.958012	0.100704	9.51313	1.8501e-21	4.11326e-21
gene-MAB_0434c	2965.89	-0.133614	0.0621514	-2.14981	0.0315702	0.0377096
gene-MAB_0435c	636.322	0.15192	0.0949611	1.59981	0.10964	0.124697
gene-MAB_0436	71.8407	-0.122404	0.226733	-0.539861	0.589293	0.618285
gene-MAB_0437c	3420.19	0.91074	0.0741447	12.2833	1.11378e-34	3.07124e-34
gene-MAB_0438c	1505.52	1.07637	0.0690429	15.5899	8.52325e-55	3.07567e-54
gene-MAB_0439	312.336	1.18557	0.120542	9.83536	7.92869e-23	1.81472e-22
gene-MAB_0440	5356.7	1.02262	0.0669808	15.2674	1.26159e-52	4.4334e-52
gene-MAB_0441	5482.94	1.14729	0.0655131	17.5123	1.15381e-68	4.7897e-68
gene-MAB_0442	675.977	1.1333	0.089996	12.5928	2.31254e-36	6.5663e-36
gene-MAB_0443	529.211	-0.440399	0.0988851	-4.45365	8.44232e-06	1.23418e-05
gene-MAB_0444	120.622	-0.716669	0.183431	-3.90701	9.3444e-05	0.000130245
gene-MAB_0445	1622.05	0.516139	0.0733239	7.03917	1.93394e-12	3.49572e-12
gene-MAB_0446c	617.115	0.582167	0.12141	4.79507	1.6262e-06	2.43098e-06
gene-MAB_0447c	482.838	-0.159993	0.0992559	-1.61192	0.106979	0.121977
gene-MAB_0448c	1399.96	1.57724	0.0858416	18.3738	2.12901e-75	9.44558e-75
gene-MAB_0449	15584.2	1.04986	0.069892	15.0212	5.33288e-51	1.84021e-50
gene-MAB_0450c	4093.69	1.00883	0.0600634	16.7961	2.6059e-63	1.03259e-62
gene-MAB_0451c	4629.78	1.56841	0.0657585	23.851	9.88303e-126	6.6543e-125
gene-MAB_0452c	6092.73	1.21499	0.0609711	19.9274	2.35665e-88	1.17336e-87
gene-MAB_0453c	7027.68	1.99338	0.0533629	37.3552	2.08584e-305	3.27992e-304
gene-MAB_0454c	2627.83	2.49889	0.084888	29.4375	1.8198e-190	1.79773e-189
gene-MAB_0455	2717.93	1.54026	0.0774915	19.8765	6.50466e-88	3.2225e-87
gene-MAB_0456	1700.13	2.40881	0.0981095	24.5523	4.0887e-133	2.92327e-132
gene-MAB_0457	1247.45	3.40309	0.0987862	34.4491	4.65171e-260	6.3154e-259
gene-MAB_0458	2281.84	1.96223	0.0777125	25.2498	1.13716e-140	8.62677e-140
gene-MAB_0459c	2206.97	0.397212	0.0723377	5.49108	3.99476e-08	6.32971e-08
gene-MAB_0460	1692.57	1.73981	0.0783915	22.1939	3.93551e-109	2.35609e-108
gene-MAB_0461	3654.51	3.13833	0.0843331	37.2134	4.13787e-303	6.42534e-302
gene-MAB_0462c	11996.9	2.20637	0.0542529	40.6682	0	0
gene-MAB_0463c	12565.6	1.47025	0.0530508	27.7139	4.74212e-169	4.21531e-168
gene-MAB_0464	10712.1	-0.0514085	0.064613	-0.795637	0.426243	0.456466
gene-MAB_0465	478.624	1.17088	0.10578	11.069	1.77358e-28	4.4918e-28
gene-MAB_0466	930.552	1.74531	0.0791364	22.0545	8.64939e-108	5.11044e-107
gene-MAB_0467	1377.77	-0.139785	0.0856683	-1.6317	0.102744	0.117391
gene-MAB_0468	532.731	0.510983	0.0944879	5.40792	6.37618e-08	9.99471e-08
gene-MAB_0469c	165.089	0.939605	0.150941	6.225	4.81563e-10	8.11423e-10
gene-MAB_0470c	2519.38	1.29376	0.072853	17.7585	1.48036e-70	6.23912e-70
gene-MAB_0471	251.676	-0.542456	0.127386	-4.25836	2.05933e-05	2.96861e-05
gene-MAB_0472	83.5359	0.473704	0.221174	2.14177	0.0322122	0.0384488
gene-MAB_0473	35.2245	-0.108906	0.308028	-0.353558	0.72367	0.747437
gene-MAB_0474	31.1277	0.0160724	0.337936	0.0475606	0.962066	0.965174
gene-MAB_0475	44.0099	-0.0539834	0.301021	-0.179335	0.857675	0.871531
gene-MAB_0476c	103.76	0.267054	0.195538	1.36574	0.172019	0.192558
gene-MAB_0477	92.2061	-0.246245	0.200161	-1.23024	0.218609	0.241632
gene-MAB_0478	463.171	0.0754484	0.115457	0.653476	0.513449	0.543646
gene-MAB_0479	385.519	-0.0955842	0.105025	-0.910108	0.362766	0.39161
gene-MAB_0480	344.458	0.791712	0.120848	6.55132	5.70291e-11	9.89447e-11
gene-MAB_0481c	559.982	1.07542	0.104202	10.3205	5.69324e-25	1.35552e-24
gene-MAB_0482c	2382.29	1.44483	0.0646183	22.3594	9.79007e-111	5.93978e-110
gene-MAB_0483c	608.715	1.24627	0.089221	13.9683	2.43331e-44	7.62364e-44
gene-MAB_0484	3022.71	-0.661713	0.0735565	-8.99598	2.34143e-19	5.00196e-19
gene-MAB_0485	47180.9	6.68546	0.0591209	113.081	0	0
gene-MAB_0486c	11972.6	4.06069	0.0557145	72.8839	0	0
gene-MAB_0487	53735.5	-0.677396	0.0499267	-13.5678	6.21413e-42	1.89552e-41
gene-MAB_0488	4673.37	-0.300426	0.0646841	-4.64451	3.40878e-06	5.04414e-06
gene-MAB_0489	23928	-0.147996	0.0495159	-2.98886	0.00280021	0.00359727
gene-MAB_0490c	3165.72	0.188511	0.0628405	2.99983	0.00270132	0.00347353
gene-MAB_0491	4323.67	0.874387	0.0611215	14.3057	2.01509e-46	6.47671e-46
gene-MAB_t5010	206.642	0.779477	0.144117	5.40862	6.35111e-08	9.96171e-08
gene-MAB_0492	1434.59	-1.11483	0.089431	-12.4658	1.14702e-35	3.2056e-35
gene-MAB_0493	671.49	-1.03475	0.0881304	-11.7411	7.84634e-32	2.0805e-31
gene-MAB_0494	541.631	-1.73141	0.116471	-14.8656	5.51393e-50	1.86513e-49
gene-MAB_0495c	245.143	0.695126	0.135823	5.11788	3.08982e-07	4.73284e-07
gene-MAB_0496c	1048.81	1.55278	0.076964	20.1754	1.6093e-90	8.18485e-90
gene-MAB_0497	4132.67	1.01941	0.0583171	17.4805	2.01565e-68	8.33954e-68
gene-MAB_0498c	777.597	2.79264	0.0952006	29.3343	3.78747e-189	3.71201e-188
gene-MAB_0499	531.424	2.18956	0.101309	21.6128	1.3616e-103	7.73234e-103
gene-MAB_0500c	720.628	0.349608	0.0823158	4.24716	2.16498e-05	3.1182e-05
gene-MAB_0501c	4795.66	0.529281	0.0533155	9.92734	3.16603e-23	7.32402e-23
gene-MAB_0502c	600.764	-1.34125	0.101447	-13.2212	6.6173e-40	1.96777e-39
gene-MAB_0503	1675.49	-0.660387	0.0688918	-9.58586	9.16932e-22	2.05513e-21
gene-MAB_0504c	1054.2	-0.316313	0.0836545	-3.78118	0.000156085	0.000214547
gene-MAB_0505c	1635.92	0.114994	0.0789329	1.45685	0.145157	0.163742
gene-MAB_0506	13.2789	0.980102	0.525303	1.86578	0.0620715	0.0724191
gene-MAB_0507	2234.44	-1.47164	0.0693168	-21.2306	4.97959e-100	2.73108e-99
gene-MAB_0508c	2677.78	-1.47761	0.0728146	-20.2928	1.49008e-91	7.64897e-91
gene-MAB_0509c	1792.87	-0.821757	0.0769017	-10.6858	1.18599e-26	2.91308e-26
gene-MAB_0510c	10015.6	-0.980683	0.0548629	-17.8752	1.84159e-71	7.80123e-71
gene-MAB_0511c	943.01	-0.306403	0.0889505	-3.44465	0.000571806	0.000765025
gene-MAB_0512	17292	6.75601	0.070681	95.5845	0	0
gene-MAB_0513	2831.66	3.90137	0.077912	50.074	0	0
gene-MAB_0514	3450.1	2.10125	0.0630526	33.3254	1.65571e-243	2.09344e-242
gene-MAB_0515	6965.59	2.8668	0.0572854	50.0441	0	0
gene-MAB_0516c	2579.24	3.35973	0.069775	48.1509	0	0
gene-MAB_0517	3252.31	0.57313	0.0601849	9.52282	1.6854e-21	3.75381e-21
gene-MAB_0518c	6052.95	0.0275281	0.0536086	0.513501	0.607601	0.636016
gene-MAB_0519	3508.62	-0.697969	0.0595443	-11.7218	9.85082e-32	2.60782e-31
gene-MAB_0520	951.864	-0.913106	0.0806618	-11.3202	1.04264e-29	2.67884e-29
gene-MAB_0521	333.152	-1.51061	0.121278	-12.4558	1.30056e-35	3.62857e-35
gene-MAB_0522c	220.163	0.964748	0.132439	7.28445	3.2298e-13	5.96613e-13
gene-MAB_0523	2388.92	0.0271007	0.0675931	0.400938	0.688465	0.713746
gene-MAB_0524c	4047.59	1.17762	0.059916	19.6545	5.29124e-86	2.56509e-85
gene-MAB_0525c	6413.87	1.58713	0.0663466	23.9218	1.81475e-126	1.23022e-125
gene-MAB_0526c	734.7	-0.443488	0.08732	-5.07888	3.79668e-07	5.80126e-07
gene-MAB_0527c	943.965	0.0748863	0.0898526	0.833435	0.404599	0.434505
gene-MAB_0528c	1356.81	0.201636	0.0749832	2.68909	0.00716478	0.00896997
gene-MAB_0529c	407.692	0.252737	0.106689	2.36891	0.0178407	0.0216696
gene-MAB_0530	610.833	-0.202775	0.0905841	-2.23852	0.0251871	0.0303185
gene-MAB_0531c	2299.85	-0.696478	0.0665897	-10.4592	1.3291e-25	3.19203e-25
gene-MAB_0532	1006.78	-0.103345	0.204594	-0.505124	0.613472	0.641756
gene-MAB_0533	31809.7	0.442007	0.0551596	8.01324	1.11724e-15	2.19169e-15
gene-MAB_0534	4536.19	0.736842	0.0673985	10.9326	8.05025e-28	2.0152e-27
gene-MAB_0535	4377.17	0.00332442	0.0602503	0.0551769	0.955998	0.960199
gene-MAB_0536	1071.95	-0.33601	0.0758127	-4.43211	9.33148e-06	1.36057e-05
gene-MAB_0537	905.182	-0.421949	0.0874958	-4.82251	1.41762e-06	2.1243e-06
gene-MAB_0538	481.893	-0.557406	0.108939	-5.11667	3.10974e-07	4.76187e-07
gene-MAB_0539	3679.73	-0.921465	0.0796123	-11.5744	5.55527e-31	1.45132e-30
gene-MAB_0540	794.37	0.378454	0.0868203	4.35905	1.30628e-05	1.89793e-05
gene-MAB_0541	2075.64	-0.442721	0.0667453	-6.633	3.28936e-11	5.7532e-11
gene-MAB_0542	853.88	-0.0440555	0.087847	-0.501502	0.616018	0.644013
gene-MAB_0543	1574.61	-0.428906	0.0699347	-6.13295	8.62663e-10	1.44038e-09
gene-MAB_0544	5570.23	-0.618107	0.0549051	-11.2577	2.12156e-29	5.44246e-29
gene-MAB_0545	10427.9	-0.0174383	0.0597204	-0.291999	0.770287	0.791145
gene-MAB_0546	142881	2.26054	0.0552852	40.8887	0	0
gene-MAB_0547c	2529.06	-0.446257	0.0612384	-7.28722	3.16427e-13	5.84942e-13
gene-MAB_0548c	700.113	-1.09482	0.0985646	-11.1077	1.15111e-28	2.92727e-28
gene-MAB_0549c	5347.07	-1.54361	0.0742443	-20.7909	5.2304e-96	2.77966e-95
gene-MAB_0550	8853.25	-0.757868	0.0574917	-13.1822	1.11088e-39	3.29746e-39
gene-MAB_0551	16520.1	-1.17066	0.0532501	-21.9841	4.08451e-107	2.39057e-106
gene-MAB_0552c	8613.76	-0.336241	0.0539257	-6.23527	4.51003e-10	7.60963e-10
gene-MAB_0553c	4823.82	-0.210537	0.0778403	-2.70472	0.00683612	0.00857362
gene-MAB_0554	700.841	-0.00519687	0.099553	-0.052202	0.958368	0.961658
gene-MAB_0555	422.236	0.471523	0.11307	4.17019	3.04347e-05	4.35195e-05
gene-MAB_0557	569.769	-0.0786151	0.0911984	-0.862022	0.388675	0.418127
gene-MAB_0558c	912.815	-0.877129	0.0823924	-10.6457	1.82526e-26	4.46784e-26
gene-MAB_0559	3423.9	-0.175498	0.0815574	-2.15184	0.0314101	0.0375275
gene-MAB_0560	6194.92	0.602267	0.0556694	10.8186	2.80936e-27	6.96939e-27
gene-MAB_0561	8189.6	-1.08685	0.053889	-20.1684	1.85673e-90	9.42398e-90
gene-MAB_0562c	5044.94	-0.421225	0.0638919	-6.59277	4.31706e-11	7.51892e-11
gene-MAB_0563	1464.67	-0.878935	0.07138	-12.3135	7.66605e-35	2.11743e-34
gene-MAB_0564c	11346.2	2.75938	0.0557968	49.4542	0	0
gene-MAB_0565c	1219.92	-0.525122	0.0779094	-6.74016	1.58209e-11	2.78576e-11
gene-MAB_0566c	616.807	2.1641	0.0976788	22.1553	9.2776e-109	5.52101e-108
gene-MAB_0567c	5739.81	-0.513819	0.054626	-9.40613	5.14746e-21	1.13628e-20
gene-MAB_0568	22228.1	-0.453609	0.077189	-5.8766	4.18768e-09	6.83817e-09
gene-MAB_0569	9870.49	-0.95619	0.0627168	-15.2462	1.74602e-52	6.13145e-52
gene-MAB_0570	2373.99	-1.79393	0.081348	-22.0526	9.02208e-108	5.32431e-107
gene-MAB_0571	5735.21	-0.680036	0.056224	-12.0951	1.12073e-33	3.04812e-33
gene-MAB_0572	4134.99	-0.6098	0.0554849	-10.9904	4.25204e-28	1.06871e-27
gene-MAB_0573	1232.23	-0.712314	0.0735524	-9.68445	3.5111e-22	7.94112e-22
gene-MAB_0574c	1222.88	-0.898791	0.0718916	-12.502	7.2777e-36	2.04195e-35
gene-MAB_0575c	3303.43	-1.98123	0.069355	-28.5665	1.75019e-179	1.64398e-178
gene-MAB_0576c	4973.79	-1.2677	0.0612779	-20.6877	4.47428e-95	2.35766e-94
gene-MAB_0577c	15127.8	-1.78376	0.0546119	-32.6625	5.33061e-234	6.46044e-233
gene-MAB_0578c	8120.55	-0.0347796	0.0529903	-0.656339	0.511606	0.541925
gene-MAB_0579c	1096.07	-0.387901	0.0783562	-4.95048	7.40315e-07	1.12051e-06
gene-MAB_0580	1172.79	0.829907	0.0766541	10.8267	2.574e-27	6.39192e-27
gene-MAB_0581c	303.943	1.58961	0.119796	13.2693	3.49e-40	1.04406e-39
gene-MAB_0582c	1564.41	0.368068	0.072468	5.07904	3.79342e-07	5.79807e-07
gene-MAB_0583c	738.551	0.659304	0.0830585	7.93784	2.05737e-15	4.01377e-15
gene-MAB_0584	1103.21	0.386601	0.074488	5.19011	2.10173e-07	3.2393e-07
gene-MAB_0585	1547.73	0.181061	0.0706174	2.56397	0.0103483	0.0128135
gene-MAB_0586	637.384	0.558617	0.0902676	6.18846	6.07546e-10	1.0199e-09
gene-MAB_0587	4134.15	0.614427	0.0617809	9.94525	2.64497e-23	6.12436e-23
gene-MAB_0588c	762.793	0.309574	0.0818266	3.78329	0.000154767	0.000212852
gene-MAB_0589	2565.56	-0.558124	0.0643249	-8.67664	4.07632e-18	8.42563e-18
gene-MAB_0590c	6916.3	1.85342	0.0555673	33.3546	6.25054e-244	7.9232e-243
gene-MAB_0591	1532.04	0.679564	0.0762911	8.90751	5.21902e-19	1.10637e-18
gene-MAB_0592c	1726.08	-0.247853	0.0650814	-3.80836	0.000139893	0.000192984
gene-MAB_0593c	917.627	0.211207	0.0837048	2.52324	0.0116278	0.0143265
gene-MAB_0594c	518.656	-0.85474	0.0989871	-8.63486	5.87972e-18	1.20779e-17
gene-MAB_0595c	575.053	-0.913775	0.0958443	-9.53395	1.51404e-21	3.37822e-21
gene-MAB_0596c	257.557	-0.180172	0.129466	-1.39165	0.164028	0.18411
gene-MAB_0597	872.502	-0.944847	0.0793854	-11.902	1.15505e-32	3.09905e-32
gene-MAB_0598	602.025	-0.667332	0.0886746	-7.52562	5.24689e-14	9.89443e-14
gene-MAB_0599	521.801	-0.428921	0.101998	-4.2052	2.60854e-05	3.74079e-05
gene-MAB_0600	3054.16	-0.573255	0.0610017	-9.39735	5.59529e-21	1.23404e-20
gene-MAB_0601	2171.87	1.16396	0.0680645	17.1008	1.46284e-65	5.89526e-65
gene-MAB_0602c	1034.21	1.37843	0.0893439	15.4284	1.05492e-53	3.76033e-53
gene-MAB_0603c	633.144	0.684131	0.0983444	6.95648	3.48875e-12	6.26965e-12
gene-MAB_0604c	387.62	0.414009	0.10648	3.88815	0.000101012	0.000140557
gene-MAB_0605c	541.667	0.689924	0.105627	6.53173	6.50152e-11	1.12526e-10
gene-MAB_0606c	311.236	0.66232	0.121097	5.46932	4.51756e-08	7.13533e-08
gene-MAB_0607	431.201	-0.0884757	0.101599	-0.870832	0.383846	0.413468
gene-MAB_0608	882.176	-0.200958	0.0875623	-2.29503	0.0217315	0.0262799
gene-MAB_0609c	447.881	0.357118	0.100284	3.56107	0.000369344	0.000497903
gene-MAB_0610	1045.35	0.39744	0.0761955	5.21606	1.8277e-07	2.82308e-07
gene-MAB_0611	497.483	1.26367	0.101164	12.4913	8.32724e-36	2.33379e-35
gene-MAB_0612c	427.677	1.11467	0.102758	10.8475	2.04854e-27	5.09214e-27
gene-MAB_0613	2722.28	1.018	0.0679833	14.9742	1.08258e-50	3.7099e-50
gene-MAB_0614	1680.21	0.583863	0.0759902	7.68339	1.54928e-14	2.9507e-14
gene-MAB_0615	1823.96	0.275805	0.0714214	3.86166	0.000112618	0.000156052
gene-MAB_0616	1226.28	0.0589483	0.0717125	0.822008	0.411072	0.440961
gene-MAB_0617	326.246	0.110054	0.111796	0.984419	0.324909	0.352432
gene-MAB_0618	1367.9	0.137905	0.072165	1.91097	0.0560083	0.065669
gene-MAB_0619	591.253	-0.719547	0.0926518	-7.76614	8.09141e-15	1.55356e-14
gene-MAB_0620c	542.438	-0.311664	0.0997741	-3.1237	0.00178591	0.00232248
gene-MAB_0621c	1262.4	-0.843571	0.0758346	-11.1238	9.60616e-29	2.44534e-28
gene-MAB_0622c	540.098	0.993264	0.0945165	10.5089	7.86082e-26	1.89706e-25
gene-MAB_0623	154.652	-0.114095	0.154392	-0.738993	0.459911	0.490513
gene-MAB_0624	1453.23	-0.172875	0.0879268	-1.96613	0.0492842	0.0580178
gene-MAB_0625	2310.72	0.332265	0.0674668	4.92487	8.44175e-07	1.27499e-06
gene-MAB_0626	2641.45	0.419872	0.0663857	6.32475	2.5365e-10	4.32084e-10
gene-MAB_0627c	305.787	0.705707	0.122329	5.76894	7.97701e-09	1.29197e-08
gene-MAB_0628	11142.8	-0.160424	0.0598473	-2.68056	0.00734985	0.00919009
gene-MAB_0629	253.629	-0.00475526	0.135114	-0.0351945	0.971925	0.973688
gene-MAB_0630	6127.75	-0.63517	0.0621119	-10.2262	1.51319e-24	3.58561e-24
gene-MAB_0631c	358.602	-0.841483	0.112516	-7.47877	7.50208e-14	1.40937e-13
gene-MAB_0632c	98.3116	-1.25081	0.205143	-6.09728	1.07889e-09	1.79477e-09
gene-MAB_0633c	202.06	-1.66985	0.149094	-11.1999	4.0806e-29	1.04303e-28
gene-MAB_0634c	558.296	-1.47481	0.0987999	-14.9272	2.19137e-50	7.48379e-50
gene-MAB_0635c	117.975	-1.73385	0.201911	-8.58719	8.9123e-18	1.82695e-17
gene-MAB_0636c	1073.26	-1.85724	0.0810842	-22.905	4.13873e-116	2.59992e-115
gene-MAB_0637c	2108.92	-0.738363	0.0676714	-10.911	1.02125e-27	2.55518e-27
gene-MAB_0638c	2617.98	0.125226	0.0626408	1.99911	0.0455966	0.0537787
gene-MAB_0639c	6656.46	-0.170696	0.0914003	-1.86757	0.0618221	0.0721451
gene-MAB_0640c	1689.56	-0.757644	0.0698073	-10.8534	1.92236e-27	4.78327e-27
gene-MAB_0641	859.57	1.2138	0.0810562	14.9748	1.07345e-50	3.68115e-50
gene-MAB_0642	2547.12	1.52975	0.0628579	24.3367	8.0189e-131	5.63591e-130
gene-MAB_0643	3357.11	1.17971	0.0619211	19.0519	6.3393e-81	2.9522e-80
gene-MAB_0644c	888.298	1.33221	0.085966	15.4969	3.63816e-54	1.30151e-53
gene-MAB_0645c	1544.78	-1.37639	0.0744739	-18.4815	2.90994e-76	1.30148e-75
gene-MAB_0646c	204.937	-0.191948	0.146643	-1.30894	0.190554	0.212095
gene-MAB_0647	389.355	-0.411825	0.109811	-3.75032	0.000176608	0.00024202
gene-MAB_0648	567.99	0.862353	0.0922619	9.3468	9.03392e-21	1.98275e-20
gene-MAB_0649c	398.914	-0.285007	0.108091	-2.63674	0.00837073	0.0104246
gene-MAB_0650	311541	-0.478567	0.0678675	-7.05149	1.77013e-12	3.2078e-12
gene-MAB_0651c	13944.7	-2.05506	0.0819882	-25.0653	1.19062e-138	8.88319e-138
gene-MAB_0652	2952.22	-0.28468	0.072458	-3.92889	8.53381e-05	0.000119382
gene-MAB_0653	1162.19	-0.168396	0.0711164	-2.3679	0.0178896	0.0217237
gene-MAB_0654	525.074	-0.694899	0.0975652	-7.1224	1.06062e-12	1.93615e-12
gene-MAB_0655	169.769	-0.912975	0.157052	-5.81321	6.12864e-09	9.96179e-09
gene-MAB_0656	516.956	-0.800731	0.0968388	-8.2687	1.35428e-16	2.70365e-16
gene-MAB_0657	382.24	-1.45869	0.116015	-12.5732	2.9644e-36	8.40279e-36
gene-MAB_0658	531.14	-1.18094	0.107085	-11.0281	2.7975e-28	7.05983e-28
gene-MAB_0659	64.2389	-0.000390228	0.238548	-0.00163585	0.998695	0.998896
gene-MAB_0660	30.8259	0.625379	0.338986	1.84485	0.0650587	0.0757266
gene-MAB_0661	125.556	0.656062	0.170563	3.84644	0.000119846	0.000165835
gene-MAB_0662	11.8863	0.669836	0.534883	1.2523	0.210459	0.233119
gene-MAB_0663	345.662	-0.33236	0.115287	-2.88288	0.00394054	0.0050155
gene-MAB_0664	38.9917	-0.821662	0.299059	-2.7475	0.00600522	0.00756016
gene-MAB_0665	152.242	-1.84819	0.190514	-9.7011	2.98269e-22	6.76139e-22
gene-MAB_0666	663.409	-3.38289	0.114781	-29.4726	6.46991e-191	6.41696e-190
gene-MAB_0667	111.728	-0.815248	0.194853	-4.18391	2.86535e-05	4.10197e-05
gene-MAB_0668c	146.189	-0.220336	0.16478	-1.33716	0.181171	0.202165
gene-MAB_0669	82.3553	0.855202	0.208817	4.09547	4.21315e-05	5.99175e-05
gene-MAB_0670	904.632	1.89531	0.11058	17.1397	7.50682e-66	3.04005e-65
gene-MAB_0671	351.106	1.83504	0.114426	16.0368	7.06522e-58	2.64348e-57
gene-MAB_t5011	98.7079	0.42964	0.191732	2.24084	0.0250366	0.030152
gene-MAB_0672c	1490.74	0.791374	0.0858988	9.21287	3.17524e-20	6.87184e-20
gene-MAB_0673	2631.13	-0.838028	0.0604286	-13.8681	9.89024e-44	3.07923e-43
gene-MAB_0674	3883.95	-0.545322	0.0584192	-9.33464	1.01337e-20	2.2202e-20
gene-MAB_0676c	2079.48	0.970646	0.0744148	13.0437	6.90036e-39	2.01931e-38
gene-MAB_0677c	2658.42	1.9244	0.0693424	27.7521	1.64205e-169	1.46488e-168
gene-MAB_0678	278.159	0.0445677	0.132008	0.337613	0.735655	0.758239
gene-MAB_0679c	1486.66	-0.466493	0.0800201	-5.8297	5.55286e-09	9.04364e-09
gene-MAB_0680c	9297.5	0.088693	0.0569653	1.55697	0.119479	0.135484
gene-MAB_0681	379.942	-0.968715	0.107824	-8.98426	2.60491e-19	5.55528e-19
gene-MAB_0682	3328.62	-1.10205	0.0622047	-17.7165	3.12948e-70	1.31227e-69
gene-MAB_0683c	3703.17	1.64907	0.0578132	28.5241	5.88858e-179	5.50007e-178
gene-MAB_0684c	2429.32	-0.194939	0.0649844	-2.99978	0.00270179	0.00347353
gene-MAB_0685	1042.92	-0.781305	0.0787559	-9.92058	3.38787e-23	7.83356e-23
gene-MAB_0686	2396.16	-2.23441	0.0681842	-32.7702	1.56656e-235	1.92204e-234
gene-MAB_0687	7860.22	-1.14969	0.0582548	-19.7356	1.06675e-86	5.20184e-86
gene-MAB_0688c	683.176	-0.415202	0.115646	-3.5903	0.000330303	0.000446362
gene-MAB_0689	2751.54	-0.977857	0.0609197	-16.0516	5.57507e-58	2.08761e-57
gene-MAB_0690	3672.99	-2.12984	0.0599654	-35.5177	2.61772e-276	3.73777e-275
gene-MAB_0691	1231.36	-1.73912	0.0774744	-22.4477	1.34786e-111	8.23802e-111
gene-MAB_0692c	1367.36	-1.35847	0.0713759	-19.0326	9.16666e-81	4.26091e-80
gene-MAB_0693	2463.97	1.29933	0.0631085	20.5888	3.45491e-94	1.81091e-93
gene-MAB_0694	729.361	1.7842	0.0949938	18.7822	1.05524e-78	4.80615e-78
gene-MAB_0695	5754.37	0.489489	0.058694	8.33967	7.45001e-17	1.49633e-16
gene-MAB_0696c	1913.81	-0.115167	0.0638477	-1.80377	0.071267	0.0826431
gene-MAB_0697	2071.62	-1.04558	0.0645034	-16.2097	4.30679e-59	1.63238e-58
gene-MAB_0698	5422.6	-1.1113	0.060762	-18.2894	1.00555e-74	4.42173e-74
gene-MAB_0699c	4434.43	-0.246368	0.0589714	-4.17775	2.94404e-05	4.21219e-05
gene-MAB_0700c	1982.92	-0.432491	0.064269	-6.72938	1.70391e-11	2.9992e-11
gene-MAB_0701	2495.99	0.0473833	0.062802	0.754488	0.450556	0.480845
gene-MAB_0703c	2767.63	-0.673203	0.0611457	-11.0098	3.42691e-28	8.63942e-28
gene-MAB_0704c	383.726	-0.506638	0.112551	-4.50143	6.7499e-06	9.89096e-06
gene-MAB_0705	4239.25	1.23074	0.060772	20.2518	3.42268e-91	1.75152e-90
gene-MAB_0706c	2803.64	1.76504	0.0654034	26.987	2.0986e-160	1.78867e-159
gene-MAB_0707	24550.9	0.272292	0.0510494	5.33389	9.61319e-08	1.49884e-07
gene-MAB_0708	5898.95	-0.342001	0.0581354	-5.88283	4.03317e-09	6.59238e-09
gene-MAB_0709	908.701	-1.33742	0.0894213	-14.9564	1.41511e-50	4.84275e-50
gene-MAB_0710	4277.37	-0.334978	0.0571381	-5.8626	4.55674e-09	7.4335e-09
gene-MAB_0711	678.669	0.878476	0.0849305	10.3435	4.48027e-25	1.06826e-24
gene-MAB_0712c	1059.5	0.437433	0.0790996	5.53015	3.19951e-08	5.08748e-08
gene-MAB_0713	9285.61	-0.00302166	0.0525774	-0.0574707	0.95417	0.958995
gene-MAB_0714c	293.352	1.4944	0.120812	12.3696	3.81531e-35	1.05912e-34
gene-MAB_0715c	360.568	-0.838018	0.119053	-7.03902	1.936e-12	3.4969e-12
gene-MAB_0716c	350.842	-1.36449	0.114334	-11.9342	7.85033e-33	2.11313e-32
gene-MAB_0717	577.137	-0.650311	0.0939831	-6.91944	4.53419e-12	8.10737e-12
gene-MAB_0718c	1075.04	0.830948	0.0771395	10.772	4.66628e-27	1.15529e-26
gene-MAB_0719	437.445	-0.990174	0.102671	-9.64411	5.2062e-22	1.17163e-21
gene-MAB_0720	367.826	-1.96484	0.118163	-16.6282	4.35428e-62	1.70634e-61
gene-MAB_0721	444.771	-1.79266	0.110718	-16.1912	5.81741e-59	2.20325e-58
gene-MAB_0722	1250.9	-2.11531	0.0844192	-25.0573	1.45494e-138	1.0839e-137
gene-MAB_0723c	218.547	-0.609041	0.135163	-4.50597	6.60694e-06	9.69288e-06
gene-MAB_0724c	825.348	-0.624622	0.0804107	-7.7679	7.97973e-15	1.53271e-14
gene-MAB_0725c	144.064	-0.532832	0.158723	-3.35699	0.000787963	0.00104634
gene-MAB_0726	305.648	-0.517754	0.119256	-4.34154	1.41485e-05	2.05267e-05
gene-MAB_0727	636.214	-0.380627	0.0873057	-4.3597	1.3024e-05	1.89284e-05
gene-MAB_0728	6690.03	-0.963116	0.0669894	-14.3771	7.20077e-47	2.32795e-46
gene-MAB_0729c	2010.36	-0.0322381	0.0713779	-0.451654	0.651518	0.678272
gene-MAB_0730c	4416.84	0.68895	0.0586752	11.7418	7.78437e-32	2.06517e-31
gene-MAB_0731	720.134	-0.824349	0.0902054	-9.13857	6.32813e-20	1.36064e-19
gene-MAB_0732c	19962.2	2.31108	0.0536215	43.0999	0	0
gene-MAB_0733	3150.08	3.23381	0.0710154	45.5367	0	0
gene-MAB_0734	232.594	2.63083	0.150738	17.453	3.26569e-68	1.34778e-67
gene-MAB_0735	78.8613	0.80118	0.214584	3.73364	0.00018873	0.000258418
gene-MAB_0736	125.739	0.839426	0.171493	4.89481	9.83994e-07	1.48436e-06
gene-MAB_0737c	104.723	0.579096	0.183669	3.15294	0.00161636	0.00210806
gene-MAB_0738	3852.65	0.802037	0.0708733	11.3165	1.08726e-29	2.79204e-29
gene-MAB_0739c	23035.7	1.5907	0.0784096	20.287	1.67396e-91	8.58403e-91
gene-MAB_0740c	49484.3	2.22187	0.0611285	36.3474	2.88455e-289	4.29142e-288
gene-MAB_0741c	19258.9	5.5382	0.0659723	83.9475	0	0
gene-MAB_0742c	1867.25	2.34649	0.0794275	29.5426	8.18464e-192	8.15019e-191
gene-MAB_0743c	1159.67	-1.04644	0.0990935	-10.5602	4.55801e-26	1.1059e-25
gene-MAB_0744	4248	-1.06961	0.0796047	-13.4366	3.69251e-41	1.11539e-40
gene-MAB_0745	1268.61	-0.00845289	0.0697034	-0.12127	0.903478	0.913032
gene-MAB_0746	1188.29	1.07729	0.0726987	14.8186	1.11098e-49	3.73003e-49
gene-MAB_0747	735.871	0.554241	0.0846626	6.54647	5.89128e-11	1.02177e-10
gene-MAB_0748	883.164	0.190641	0.0837289	2.27688	0.0227932	0.0275436
gene-MAB_0749	2819.41	0.305086	0.0713603	4.27529	1.90887e-05	2.75572e-05
gene-MAB_0750	4453.52	1.4403	0.0581261	24.7789	1.51451e-135	1.10346e-134
gene-MAB_0751c	4562.39	0.820267	0.0565541	14.5041	1.14073e-47	3.70719e-47
gene-MAB_0752c	10121.8	0.0951921	0.0651418	1.4613	0.143932	0.162418
gene-MAB_0753c	13845.2	0.733734	0.0494174	14.8477	7.20209e-50	2.43119e-49
gene-MAB_0754c	24592.7	0.566857	0.064485	8.79052	1.48863e-18	3.11978e-18
gene-MAB_0755c	3995.84	-0.144422	0.0686373	-2.10413	0.0353671	0.0421133
gene-MAB_0756c	2962.31	0.999408	0.0665945	15.0073	6.57237e-51	2.26478e-50
gene-MAB_0757	890.328	0.138392	0.0835636	1.65613	0.0976959	0.111778
gene-MAB_0758	116.382	0.96062	0.193304	4.96947	6.71352e-07	1.01768e-06
gene-MAB_0759c	933.497	0.316601	0.0756685	4.18405	2.86359e-05	4.10063e-05
gene-MAB_0760c	1160.58	0.35032	0.0718814	4.87358	1.09593e-06	1.6507e-06
gene-MAB_0761c	588.849	0.534159	0.0948931	5.62906	1.81198e-08	2.90443e-08
gene-MAB_0762	1495.13	1.26354	0.0712369	17.7372	2.16574e-70	9.08915e-70
gene-MAB_0763c	2031.76	-0.122446	0.0624131	-1.96186	0.0497783	0.0585717
gene-MAB_0764c	355.422	-0.749227	0.11719	-6.39329	1.62352e-10	2.78373e-10
gene-MAB_0765	361.677	0.160127	0.125867	1.27219	0.203304	0.225495
gene-MAB_0766	3726.44	3.15631	0.0678954	46.4878	0	0
gene-MAB_0767c	1108.26	2.50795	0.0794459	31.5681	1.01346e-218	1.15502e-217
gene-MAB_0768	3631.46	0.947369	0.0631501	15.0019	7.13866e-51	2.45481e-50
gene-MAB_0769c	1527.46	0.698859	0.0796494	8.77419	1.72143e-18	3.60007e-18
gene-MAB_0770	309.995	0.138369	0.128973	1.07286	0.283336	0.309396
gene-MAB_0771c	445.368	1.16542	0.108441	10.747	6.12242e-27	1.51279e-26
gene-MAB_0772c	25.1978	1.19634	0.392518	3.04786	0.00230476	0.00297619
gene-MAB_0773	279.543	1.34836	0.133038	10.1352	3.85653e-24	9.08203e-24
gene-MAB_0774c	330.628	1.13488	0.117859	9.62916	6.02174e-22	1.35333e-21
gene-MAB_0775	756.444	0.379137	0.0862489	4.39585	1.10342e-05	1.60789e-05
gene-MAB_0776	544.371	0.827378	0.0952259	8.68857	3.67017e-18	7.59879e-18
gene-MAB_0777	131.926	0.551636	0.188221	2.93078	0.00338109	0.00432337
gene-MAB_0778	811.354	0.316832	0.093704	3.38121	0.000721681	0.000960374
gene-MAB_0779	919.512	0.682677	0.0759532	8.98813	2.51479e-19	5.3654e-19
gene-MAB_0780	331.592	1.26802	0.120127	10.5557	4.78292e-26	1.15933e-25
gene-MAB_0781	872.446	-0.554125	0.0783985	-7.06805	1.57121e-12	2.85357e-12
gene-MAB_0782	3350.81	-1.30368	0.062558	-20.8396	1.89582e-96	1.01077e-95
gene-MAB_0783c	2638.2	-1.72441	0.0829941	-20.7775	6.91522e-96	3.67112e-95
gene-MAB_t5012c	28.062	-1.67627	0.373795	-4.48445	7.31014e-06	1.07024e-05
gene-MAB_t5013	228.631	-1.71713	0.181027	-9.48547	2.41304e-21	5.35284e-21
gene-MAB_t5014	30.9916	-1.95562	0.374152	-5.2268	1.7247e-07	2.6648e-07
gene-MAB_t5015	37.3112	-1.91148	0.349404	-5.47068	4.48307e-08	7.08311e-08
gene-MAB_0785	1593.53	0.500583	0.0718528	6.96679	3.24247e-12	5.83339e-12
gene-MAB_0786	326.553	-0.114672	0.120714	-0.94995	0.342138	0.370388
gene-MAB_0787	352.154	-0.757691	0.109738	-6.90453	5.03687e-12	8.99324e-12
gene-MAB_0788	608.345	-1.01154	0.0947161	-10.6797	1.26739e-26	3.10994e-26
gene-MAB_0789	651.467	-0.418182	0.0879883	-4.7527	2.00721e-06	2.99424e-06
gene-MAB_0790	673.469	-0.492515	0.0865474	-5.69069	1.26525e-08	2.03728e-08
gene-MAB_0791	324.111	-0.138606	0.123255	-1.12455	0.260781	0.286116
gene-MAB_0792	235.486	-0.442529	0.130471	-3.39179	0.000694384	0.000925039
gene-MAB_0793	89.1428	0.187976	0.197288	0.952801	0.340691	0.368902
gene-MAB_0794	156.577	-0.58872	0.164084	-3.58792	0.000333321	0.000450196
gene-MAB_0795	1373.19	0.928143	0.071846	12.9185	3.53942e-38	1.0285e-37
gene-MAB_0796c	1532.64	0.40494	0.0676521	5.98562	2.15562e-09	3.54208e-09
gene-MAB_0797c	855.461	-0.2291	0.0953525	-2.40267	0.0162761	0.0198225
gene-MAB_0798c	651.133	-0.0384568	0.0886781	-0.433667	0.66453	0.690806
gene-MAB_0799c	984.494	-0.106407	0.0787671	-1.35091	0.176726	0.197559
gene-MAB_0800	3441.07	2.53346	0.0868031	29.1862	2.90015e-187	2.81461e-186
gene-MAB_0801	400.254	3.07949	0.129588	23.7637	7.92644e-125	5.301e-124
gene-MAB_0802	54.3377	0.354762	0.27411	1.29423	0.195585	0.217273
gene-MAB_0803	285.99	-0.232538	0.118178	-1.96769	0.0491036	0.0578189
gene-MAB_0804	201.979	0.412186	0.163055	2.52789	0.011475	0.0141451
gene-MAB_0805	553.697	0.226825	0.0938589	2.41666	0.0156638	0.0190815
gene-MAB_0806	380.906	0.522245	0.11047	4.72748	2.27322e-06	3.38293e-06
gene-MAB_0807	308.942	-0.0915366	0.119279	-0.767418	0.442833	0.473009
gene-MAB_0808c	275.628	-1.22771	0.137046	-8.95841	3.29384e-19	7.00946e-19
gene-MAB_0809c	5761.79	-2.57938	0.0678827	-37.9976	0	0
gene-MAB_0810c	597.15	0.756454	0.0893316	8.46794	2.49768e-17	5.06985e-17
gene-MAB_0811	134.612	-0.137451	0.162791	-0.844339	0.39848	0.428211
gene-MAB_0812	1235.13	-1.62698	0.085304	-19.0728	4.25331e-81	1.98448e-80
gene-MAB_0813c	411.795	-1.40618	0.110159	-12.765	2.57267e-37	7.39791e-37
gene-MAB_0815	113.175	-0.690478	0.185641	-3.71942	0.000199679	0.000272959
gene-MAB_0816	267.266	-0.0176504	0.119827	-0.147299	0.882896	0.894416
gene-MAB_0817	251.089	0.0940562	0.128989	0.729181	0.465891	0.496358
gene-MAB_0818	309.152	-0.3428	0.118445	-2.89417	0.00380157	0.00484483
gene-MAB_0819	315.7	0.447517	0.120635	3.70968	0.00020752	0.000283443
gene-MAB_0820c	1861.13	1.69416	0.0664297	25.503	1.82379e-143	1.40502e-142
gene-MAB_0821	1709.42	-0.0756048	0.0769722	-0.982235	0.325984	0.353517
gene-MAB_0822	1751.51	0.178789	0.0685909	2.6066	0.00914463	0.0113571
gene-MAB_0823	1738.17	-0.244315	0.0711628	-3.43318	0.00059654	0.000797258
gene-MAB_0824	1670.29	-0.867709	0.0791316	-10.9654	5.6053e-28	1.40813e-27
gene-MAB_0825	1370.54	-0.45293	0.0724905	-6.24814	4.15382e-10	7.02052e-10
gene-MAB_0826c	2627.44	0.166436	0.0594034	2.80179	0.00508204	0.00643216
gene-MAB_0827	21248.9	5.92531	0.0742866	79.7629	0	0
gene-MAB_0828	8301.53	5.59802	0.0928041	60.3208	0	0
gene-MAB_0829	5561.03	4.60588	0.226476	20.3372	6.02408e-92	3.09872e-91
gene-MAB_0830	19329.1	5.0859	0.0629266	80.8227	0	0
gene-MAB_0831	6740.43	2.2786	0.0564028	40.3986	0	0
gene-MAB_0832	3624.46	1.61976	0.0653298	24.7936	1.05069e-135	7.67774e-135
gene-MAB_0833	1393.87	1.60173	0.0849345	18.8584	2.50736e-79	1.15042e-78
gene-MAB_0834	983.816	1.15316	0.0811889	14.2034	8.72491e-46	2.77911e-45
gene-MAB_0835c	376.934	-0.347659	0.111911	-3.10657	0.00189273	0.00245624
gene-MAB_0836c	901.539	-1.26455	0.082026	-15.4165	1.26768e-53	4.50256e-53
gene-MAB_0837c	457.995	-1.56526	0.10369	-15.0956	1.73112e-51	6.00693e-51
gene-MAB_0838c	397.362	-1.07908	0.111694	-9.66106	4.41279e-22	9.94428e-22
gene-MAB_0839c	214.278	-0.445368	0.134231	-3.31792	0.000906909	0.00119916
gene-MAB_0840c	645.235	-0.00143834	0.0914995	-0.0157196	0.987458	0.988254
gene-MAB_0841	742.039	4.50617	0.12846	35.0783	1.44603e-269	2.02976e-268
gene-MAB_0842	245.627	3.97488	0.186125	21.356	3.42932e-101	1.91464e-100
gene-MAB_0843	343.07	4.02609	0.159071	25.3101	2.47545e-141	1.88658e-140
gene-MAB_0844	492.955	3.27082	0.125625	26.0364	1.91643e-149	1.53592e-148
gene-MAB_0845	3697.88	0.381687	0.0646767	5.90146	3.60295e-09	5.89692e-09
gene-MAB_0846	1146.23	-0.0203512	0.0859012	-0.236914	0.812723	0.828916
gene-MAB_0847c	1141	-0.434857	0.0751091	-5.78967	7.05266e-09	1.14413e-08
gene-MAB_0848c	408.519	-1.12002	0.109378	-10.2399	1.31436e-24	3.11595e-24
gene-MAB_0849c	135.569	1.21038	0.170589	7.09529	1.29076e-12	2.35197e-12
gene-MAB_0850	11700.9	0.163713	0.0580501	2.82021	0.00479923	0.00608041
gene-MAB_0851	24592.3	-0.164952	0.0591014	-2.79099	0.00525464	0.00664046
gene-MAB_0852	2373.53	-1.94772	0.0685128	-28.4286	8.96888e-178	8.34577e-177
gene-MAB_0853	1864.5	-1.51932	0.0718896	-21.1341	3.86767e-99	2.10038e-98
gene-MAB_0854	1303.55	-1.96116	0.0809787	-24.2182	1.43153e-129	9.99052e-129
gene-MAB_0855	1360.32	-2.52382	0.0780201	-32.3484	1.46081e-229	1.73655e-228
gene-MAB_0856c	276.167	-0.360056	0.121409	-2.96565	0.00302047	0.00387422
gene-MAB_0857	951.811	1.76753	0.0803355	22.0018	2.76807e-107	1.62776e-106
gene-MAB_0858	3291.87	0.759653	0.0594119	12.7862	1.95791e-37	5.63666e-37
gene-MAB_0859	1107.92	1.47671	0.0808238	18.2708	1.41418e-74	6.19672e-74
gene-MAB_0860c	6156.67	1.85015	0.0566225	32.6753	3.5091e-234	4.26325e-233
gene-MAB_0861	1967.21	-0.673304	0.0920119	-7.31758	2.52488e-13	4.67965e-13
gene-MAB_0862c	4766.31	-0.479652	0.0629913	-7.61457	2.64564e-14	5.01763e-14
gene-MAB_0863	654.878	-0.394697	0.22384	-1.7633	0.0778502	0.0899413
gene-MAB_0864	3185.73	-0.950163	0.0598158	-15.8848	8.07335e-57	2.97821e-56
gene-MAB_0865	1403.05	-1.15541	0.0716766	-16.1198	1.85162e-58	6.97024e-58
gene-MAB_0866	1611.63	0.748027	0.0695803	10.7506	5.89072e-27	1.45627e-26
gene-MAB_0867c	4612.08	2.39872	0.0670481	35.7761	2.5963e-280	3.7503e-279
gene-MAB_0868c	5951.25	2.6329	0.0599938	43.8862	0	0
gene-MAB_0869c	56332.8	-1.68756	0.0721538	-23.3883	5.62181e-121	3.6708e-120
gene-MAB_0870c	222.152	2.24219	0.152823	14.6718	9.76972e-49	3.23854e-48
gene-MAB_0871c	2736.98	1.29161	0.0699837	18.4558	4.68195e-76	2.09214e-75
gene-MAB_0872	4058.28	0.324255	0.0635281	5.10412	3.32345e-07	5.08571e-07
gene-MAB_0873	1503.83	0.673922	0.0843186	7.99256	1.32165e-15	2.58963e-15
gene-MAB_0874c	682.369	-0.385118	0.0991601	-3.8838	0.000102835	0.000142934
gene-MAB_0875c	2130.95	-0.504083	0.0689243	-7.31358	2.60112e-13	4.81915e-13
gene-MAB_0876	6557.74	-1.15951	0.0815782	-14.2134	7.56076e-46	2.41139e-45
gene-MAB_0877c	5460.32	-1.20602	0.0585788	-20.588	3.51351e-94	1.83969e-93
gene-MAB_0878c	530.5	-1.38036	0.142087	-9.7149	2.60496e-22	5.91323e-22
gene-MAB_0879	2607.43	-1.94041	0.0808046	-24.0137	2.00215e-127	1.37413e-126
gene-MAB_0880	3171.71	1.21755	0.0763698	15.9428	3.19531e-57	1.18577e-56
gene-MAB_0881	2410.89	1.31127	0.0644475	20.3463	5.00332e-92	2.57632e-91
gene-MAB_0882	1039.3	0.163306	0.10185	1.6034	0.108846	0.123879
gene-MAB_0883c	6996.17	-0.871392	0.0692141	-12.5898	2.40276e-36	6.81856e-36
gene-MAB_0884c	1787.88	-1.60311	0.0851423	-18.8286	4.39916e-79	2.01099e-78
gene-MAB_0885c	16208.3	-2.36762	0.0769472	-30.7695	6.71485e-208	7.23777e-207
gene-MAB_0886c	178.664	-0.569033	0.154193	-3.69039	0.00022391	0.000304907
gene-MAB_0887c	401.045	-0.648042	0.107181	-6.04626	1.48247e-09	2.44974e-09
gene-MAB_0888c	183.464	-0.759275	0.150276	-5.05253	4.35985e-07	6.64747e-07
gene-MAB_0889c	148.812	-0.556042	0.159772	-3.48022	0.000501004	0.000671927
gene-MAB_0890c	263.279	0.012866	0.122351	0.105156	0.916252	0.92425
gene-MAB_0891c	389.543	-0.357202	0.110877	-3.2216	0.00127475	0.00167307
gene-MAB_0892c	266.646	-0.719527	0.1253	-5.74243	9.33287e-09	1.50764e-08
gene-MAB_0893	635.896	0.705501	0.0947843	7.44323	9.82523e-14	1.84163e-13
gene-MAB_0894c	3139.23	-0.691777	0.0799859	-8.64874	5.20724e-18	1.07186e-17
gene-MAB_0895c	4788.01	0.0861604	0.0838647	1.02737	0.304244	0.331025
gene-MAB_0896c	5468.95	0.268555	0.0646731	4.15251	3.28852e-05	4.69829e-05
gene-MAB_0897c	5706.77	0.762924	0.0645552	11.8182	3.14475e-32	8.40574e-32
gene-MAB_0898	208.027	-1.06344	0.149796	-7.09926	1.25428e-12	2.28717e-12
gene-MAB_0899c	573.628	-0.650916	0.108955	-5.97418	2.31247e-09	3.79731e-09
gene-MAB_0900c	3217.19	-0.806216	0.0776689	-10.3802	3.05212e-25	7.30188e-25
gene-MAB_0901c	305.756	-0.0827554	0.118042	-0.701069	0.48326	0.513431
gene-MAB_0902	634.769	-0.861723	0.10178	-8.46656	2.52743e-17	5.12814e-17
gene-MAB_0903	273.561	-0.457819	0.126182	-3.62825	0.000285345	0.000386448
gene-MAB_0904	463.873	-0.722576	0.0986826	-7.32222	2.43904e-13	4.52223e-13
gene-MAB_0905	472.538	-0.689658	0.104833	-6.57864	4.74773e-11	8.25743e-11
gene-MAB_0906	566.747	-0.392101	0.0983581	-3.98646	6.70662e-05	9.42722e-05
gene-MAB_0907	162.301	-0.292699	0.155643	-1.88058	0.0600285	0.0701509
gene-MAB_0908	496.154	-0.443006	0.0998715	-4.43576	9.17462e-06	1.33848e-05
gene-MAB_0909	219.381	-0.393497	0.149974	-2.62377	0.00869631	0.0108084
gene-MAB_0910	378.2	-0.286949	0.106421	-2.69636	0.00701013	0.00878742
gene-MAB_0911	410.129	-0.513057	0.106596	-4.81312	1.48594e-06	2.22533e-06
gene-MAB_0912	549.648	-1.12805	0.0967574	-11.6585	2.07652e-31	5.45648e-31
gene-MAB_0913c	704.192	-0.354271	0.0844676	-4.19417	2.73877e-05	3.92302e-05
gene-MAB_0914c	108.784	0.702607	0.192723	3.64568	0.000266689	0.000361773
gene-MAB_0915c	292.848	-0.0596951	0.125134	-0.47705	0.633326	0.660579
gene-MAB_0916c	369.761	-0.00247565	0.10768	-0.0229909	0.981658	0.983042
gene-MAB_0917c	602.953	-0.243785	0.0948068	-2.57138	0.0101293	0.0125517
gene-MAB_0918c	142.351	0.852527	0.163849	5.20312	1.95969e-07	3.02508e-07
gene-MAB_0919	142.675	-0.396724	0.161783	-2.4522	0.0141986	0.0173904
gene-MAB_0920	427.321	-0.00597916	0.106399	-0.0561958	0.955186	0.959628
gene-MAB_0923c	462.304	0.720494	0.100527	7.16716	7.65703e-13	1.40294e-12
gene-MAB_0924c	928.321	0.797548	0.0769763	10.361	3.73226e-25	8.91187e-25
gene-MAB_0925c	187.328	1.25393	0.143169	8.7584	1.98046e-18	4.12964e-18
gene-MAB_0926	37.3412	1.00979	0.321148	3.1443	0.00166482	0.00216898
gene-MAB_0927	1270.13	-0.273523	0.0689535	-3.96678	7.28497e-05	0.000102142
gene-MAB_0928c	9376.19	-0.445939	0.0606298	-7.35511	1.90776e-13	3.54512e-13
gene-MAB_0929	5694.28	1.01352	0.0610973	16.5887	8.41771e-62	3.28833e-61
gene-MAB_0930	5560.34	0.120642	0.0547735	2.20255	0.0276261	0.0331741
gene-MAB_0931c	4617.35	-0.44098	0.0616323	-7.15502	8.3659e-13	1.53113e-12
gene-MAB_0932c	5766.84	1.42146	0.0638311	22.2691	7.36088e-110	4.44425e-109
gene-MAB_0933	870.213	0.124405	0.0942947	1.31932	0.187062	0.208364
gene-MAB_0934	2050	0.587161	0.0714812	8.2142	2.13581e-16	4.24683e-16
gene-MAB_0935c	11198.1	0.151243	0.05239	2.88687	0.00389098	0.0049537
gene-MAB_0936c	10299.1	0.210315	0.0525603	4.00139	6.29708e-05	8.86911e-05
gene-MAB_0937c	12460.5	-0.596976	0.0592478	-10.0759	7.05937e-24	1.64995e-23
gene-MAB_0938c	13275.6	0.290316	0.0551868	5.26061	1.43577e-07	2.22461e-07
gene-MAB_0939	70861.9	-1.03555	0.0549349	-18.8506	2.90802e-79	1.33179e-78
gene-MAB_0940	3515.49	-1.96734	0.0766803	-25.6564	3.58753e-145	2.8029e-144
gene-MAB_0941	1218.17	-1.56318	0.0832203	-18.7836	1.02845e-78	4.6884e-78
gene-MAB_0942	1516.85	-0.211013	0.0803763	-2.62531	0.00865691	0.0107648
gene-MAB_0943	1179.41	1.0543	0.0712142	14.8046	1.3682e-49	4.58434e-49
gene-MAB_0944	8853.67	-0.706302	0.0558236	-12.6524	1.08516e-36	3.09717e-36
gene-MAB_0945	578.998	1.31242	0.0938234	13.9882	1.8398e-44	5.77508e-44
gene-MAB_0946	1146.84	2.37995	0.0798741	29.7963	4.36181e-195	4.46883e-194
gene-MAB_0947c	3144.21	3.0108	0.0697199	43.1843	0	0
gene-MAB_0948c	2211.68	-0.264702	0.0611984	-4.3253	1.52324e-05	2.2067e-05
gene-MAB_0949c	985.507	-0.448506	0.085166	-5.26625	1.39235e-07	2.15936e-07
gene-MAB_0950c	588.248	-0.636448	0.0928617	-6.85372	7.19538e-12	1.27829e-11
gene-MAB_0951	250.09	-1.53292	0.132472	-11.5717	5.73492e-31	1.49747e-30
gene-MAB_0952	706.078	-1.58249	0.100263	-15.7833	4.05286e-56	1.48406e-55
gene-MAB_0953	623.066	-1.08333	0.0887473	-12.2068	2.85739e-34	7.83575e-34
gene-MAB_0954	1881.94	-1.37683	0.0754021	-18.2598	1.72903e-74	7.56964e-74
gene-MAB_0955c	4458.25	-0.60088	0.0566666	-10.6038	2.86164e-26	6.97035e-26
gene-MAB_0956c	4764.12	-0.2653	0.0538437	-4.92723	8.3404e-07	1.26045e-06
gene-MAB_0957	5018.02	1.47262	0.0633616	23.2415	1.73293e-119	1.11252e-118
gene-MAB_0958c	2830.5	2.39887	0.0640977	37.4252	1.52309e-306	2.40261e-305
gene-MAB_0959	6036.55	0.438499	0.0567146	7.73167	1.06145e-14	2.02625e-14
gene-MAB_0960	8884.85	0.266058	0.0674962	3.94183	8.08639e-05	0.000113187
gene-MAB_0961c	2958.78	1.44303	0.065404	22.0634	7.10906e-108	4.21036e-107
gene-MAB_0962	7506.06	-0.547906	0.0526909	-10.3985	2.51902e-25	6.03811e-25
gene-MAB_0963c	1828.22	1.27337	0.0701541	18.1511	1.25951e-73	5.4469e-73
gene-MAB_0964	1154.55	-0.561379	0.0931215	-6.02846	1.65529e-09	2.72988e-09
gene-MAB_0965	4964.05	-0.764772	0.0660497	-11.5787	5.2818e-31	1.3806e-30
gene-MAB_0966	1755.42	0.189783	0.0727623	2.60826	0.00910041	0.011305
gene-MAB_0967	4997.96	1.39633	0.0618262	22.5848	6.11083e-113	3.76733e-112
gene-MAB_0968c	13904.4	2.20625	0.0708808	31.1262	1.06612e-212	1.17724e-211
gene-MAB_0969	708.066	1.61061	0.0884768	18.2038	4.81904e-74	2.09499e-73
gene-MAB_0970c	2539.04	-0.21045	0.0591117	-3.5602	0.000370571	0.000499422
gene-MAB_0971	160.452	0.695366	0.151114	4.60161	4.19232e-06	6.18149e-06
gene-MAB_0972	12889.1	0.263555	0.0581442	4.53278	5.82117e-06	8.5477e-06
gene-MAB_0973	1466.16	0.0875181	0.0763639	1.14607	0.251768	0.276655
gene-MAB_0974	8120	-0.294505	0.067176	-4.38408	1.16478e-05	1.69631e-05
gene-MAB_0975c	1299.51	-1.13489	0.0781182	-14.5278	8.07814e-48	2.63561e-47
gene-MAB_0976	708.77	1.62287	0.0882009	18.3997	1.32107e-75	5.87154e-75
gene-MAB_0977c	1639	3.23786	0.0802562	40.3441	0	0
gene-MAB_0978	2808.78	1.83118	0.0646258	28.3351	1.2766e-176	1.18127e-175
gene-MAB_0979	339.828	-1.07656	0.123782	-8.69724	3.4005e-18	7.04633e-18
gene-MAB_0980	728.156	-0.225125	0.0860536	-2.6161	0.00889398	0.0110513
gene-MAB_0981c	1747.93	-0.432889	0.0655802	-6.60092	4.08627e-11	7.11945e-11
gene-MAB_0982c	520.62	-0.923092	0.0985039	-9.37112	7.17667e-21	1.57931e-20
gene-MAB_0983c	1938.29	-1.21347	0.07557	-16.0576	5.05574e-58	1.89457e-57
gene-MAB_0984c	364.768	-0.503743	0.115621	-4.35684	1.31956e-05	1.9161e-05
gene-MAB_0985	4474.77	-0.464989	0.0588445	-7.90201	2.7445e-15	5.34173e-15
gene-MAB_0986	787.474	0.0258445	0.0799281	0.323346	0.746433	0.768869
gene-MAB_0987c	835.276	-0.196022	0.0828216	-2.3668	0.0179428	0.021783
gene-MAB_0988c	173.013	0.0423112	0.148036	0.285817	0.775018	0.795656
gene-MAB_0989	247.133	-0.497874	0.12841	-3.87723	0.000105653	0.000146605
gene-MAB_0990c	506.609	0.217318	0.100624	2.15971	0.0307955	0.0368197
gene-MAB_0992	1450.12	-0.393735	0.0908691	-4.33299	1.47096e-05	2.13221e-05
gene-MAB_0993c	914.425	0.0283773	0.0819184	0.346409	0.729035	0.752508
gene-MAB_0994	233.647	0.400854	0.130245	3.0777	0.00208608	0.00269941
gene-MAB_0995	302.765	-0.0346204	0.112945	-0.306525	0.759205	0.781215
gene-MAB_0997c	461.581	0.306483	0.103422	2.96344	0.00304226	0.00390015
gene-MAB_0998	477.204	0.747251	0.100222	7.45598	8.92014e-14	1.67324e-13
gene-MAB_0999	555.857	1.37362	0.0975552	14.0804	5.01169e-45	1.57914e-44
gene-MAB_1000	153.14	1.23348	0.159138	7.75102	9.11566e-15	1.74617e-14
gene-MAB_1001	241.57	-0.127096	0.146405	-0.868112	0.385333	0.414891
gene-MAB_1002	1228.17	-0.290854	0.0717504	-4.05369	5.04158e-05	7.13924e-05
gene-MAB_1003c	10732.9	-1.2949	0.0548677	-23.6003	3.82334e-123	2.54327e-122
gene-MAB_1004c	5230.11	-1.36554	0.0666404	-20.4912	2.57959e-93	1.34079e-92
gene-MAB_1005c	7964.18	-3.62246	0.0684308	-52.9361	0	0
gene-MAB_1006c	7435.26	-3.51477	0.0593219	-59.2492	0	0
gene-MAB_1007c	5975.53	-3.20752	0.0700218	-45.8075	0	0
gene-MAB_1008c	5217.24	-3.02736	0.0731353	-41.394	0	0
gene-MAB_1009c	5861.71	-3.02337	0.0733223	-41.234	0	0
gene-MAB_1010c	8644.72	-1.21836	0.060549	-20.1219	4.74254e-90	2.39732e-89
gene-MAB_1011c	8295.28	0.970823	0.0587326	16.5296	2.24794e-61	8.74707e-61
gene-MAB_1012c	4821.29	-1.60625	0.0576213	-27.8761	5.20596e-171	4.66939e-170
gene-MAB_1013	6721.23	-3.06544	0.0594633	-51.5518	0	0
gene-MAB_1014c	1290.99	-1.99374	0.0863391	-23.092	5.57489e-118	3.54695e-117
gene-MAB_1015c	176.339	0.296697	0.150305	1.97397	0.0483853	0.0569866
gene-MAB_1016c	134.46	0.298265	0.165762	1.79935	0.0719629	0.0834306
gene-MAB_1017c	294.452	0.23184	0.119494	1.94018	0.0523573	0.0615481
gene-MAB_1018c	255.2	0.8226	0.128954	6.37903	1.78208e-10	3.05246e-10
gene-MAB_1019c	476.004	1.30017	0.10489	12.3955	2.763e-35	7.6786e-35
gene-MAB_1020	2163.75	0.903716	0.0617109	14.6443	1.46424e-48	4.84087e-48
gene-MAB_t5016c	98.4675	0.331853	0.204562	1.62226	0.104748	0.119598
gene-MAB_1021	186.74	-0.269109	0.146618	-1.83545	0.0664394	0.0772613
gene-MAB_1022	516.05	0.0780349	0.107898	0.723231	0.469538	0.499707
gene-MAB_1023c	1484.41	-0.0303134	0.0719288	-0.421436	0.673437	0.699771
gene-MAB_1024	420.423	-0.670268	0.111127	-6.03154	1.62404e-09	2.68013e-09
gene-MAB_1025	2410.19	-0.674375	0.0763835	-8.82881	1.05794e-18	2.2228e-18
gene-MAB_1026c	14094.7	-0.721942	0.0836093	-8.63471	5.88747e-18	1.20888e-17
gene-MAB_1027	2485.62	-0.0487022	0.0596761	-0.816109	0.414438	0.444398
gene-MAB_1028c	960.621	-0.225824	0.0841412	-2.68387	0.00727746	0.00910416
gene-MAB_1029c	952.139	1.94399	0.0863626	22.5096	3.33977e-112	2.04628e-111
gene-MAB_1030	3916.76	1.41953	0.0683818	20.7589	1.01882e-95	5.39715e-95
gene-MAB_1031c	1395.58	-1.5986	0.0709016	-22.5468	1.44482e-112	8.87431e-112
gene-MAB_1032c	2705.76	0.284214	0.0783683	3.62664	0.00028713	0.00038876
gene-MAB_1033	865.683	-0.389357	0.0825921	-4.71421	2.42652e-06	3.60783e-06
gene-MAB_1034c	95.9314	0.337136	0.193235	1.7447	0.0810371	0.0934494
gene-MAB_1035c	527.786	-0.200851	0.0959854	-2.09251	0.0363927	0.0432931
gene-MAB_1036	1138.56	-0.346419	0.094441	-3.6681	0.00024436	0.000332027
gene-MAB_1037	550.857	-0.88067	0.0963126	-9.14387	6.02571e-20	1.29618e-19
gene-MAB_1038	1476.96	1.01895	0.067557	15.0829	2.09948e-51	7.28006e-51
gene-MAB_1039	4592.49	-0.243177	0.0599958	-4.05323	5.05161e-05	7.15141e-05
gene-MAB_1040	3123.72	-0.248345	0.0618806	-4.0133	5.98765e-05	8.44526e-05
gene-MAB_1041	706.3	-0.546563	0.0839039	-6.51416	7.30965e-11	1.26204e-10
gene-MAB_1042c	335.315	-0.922347	0.122311	-7.54099	4.66414e-14	8.80218e-14
gene-MAB_1043c	1732.56	-2.42785	0.0751008	-32.3279	2.83807e-229	3.36572e-228
gene-MAB_1044c	1169.43	-3.69144	0.103617	-35.6259	5.55727e-278	7.98095e-277
gene-MAB_1045	4970.45	-4.4012	0.0735783	-59.8165	0	0
gene-MAB_1046c	47010.6	-4.2486	0.0589333	-72.0917	0	0
gene-MAB_1047c	9110.93	0.504976	0.0650326	7.76497	8.16653e-15	1.56678e-14
gene-MAB_1048c	7433.2	2.8774	0.0661492	43.4987	0	0
gene-MAB_1049	627.218	-1.14992	0.0906393	-12.6868	6.99742e-37	2.00405e-36
gene-MAB_1050c	393.697	0.799473	0.11592	6.89678	5.31945e-12	9.49097e-12
gene-MAB_1051c	5559.65	0.17013	0.053016	3.20904	0.00133181	0.00174519
gene-MAB_1052c	5494.06	0.143656	0.0578415	2.48362	0.0130056	0.0159567
gene-MAB_1053c	4982.72	0.00721433	0.0591586	0.121949	0.902939	0.912674
gene-MAB_1054	13061.6	0.73671	0.053586	13.7482	5.2218e-43	1.61062e-42
gene-MAB_1055c	18500.5	-0.80125	0.0495008	-16.1866	6.27092e-59	2.37321e-58
gene-MAB_1056	21373	-1.59309	0.0515758	-30.8883	1.71421e-209	1.86387e-208
gene-MAB_1057	14603.7	-1.33765	0.0634976	-21.0662	1.62524e-98	8.80679e-98
gene-MAB_1058	223.103	-0.421387	0.133159	-3.16455	0.00155325	0.00202841
gene-MAB_1059c	191.727	0.186863	0.138844	1.34585	0.17835	0.199251
gene-MAB_1060	2754.65	5.3826	0.0913018	58.954	0	0
gene-MAB_1061	27333.9	-1.00439	0.068984	-14.5598	5.06362e-48	1.65861e-47
gene-MAB_1062	8288.78	-1.72246	0.0622183	-27.6841	1.08625e-168	9.62138e-168
gene-MAB_1063	916.459	-1.43752	0.0862815	-16.6608	2.5261e-62	9.93053e-62
gene-MAB_1064	7817.19	-2.17491	0.0624473	-34.828	9.1733e-266	1.26266e-264
gene-MAB_1065	2308.19	-1.94109	0.0663357	-29.2615	3.20204e-188	3.11979e-187
gene-MAB_1066	119.135	0.212484	0.174449	1.21803	0.223213	0.246422
gene-MAB_1067	361.995	0.531855	0.107089	4.96645	6.81884e-07	1.03333e-06
gene-MAB_1068c	1496.34	-0.675916	0.0673788	-10.0316	1.10732e-23	2.57356e-23
gene-MAB_1069c	908.074	-0.346733	0.0804044	-4.31237	1.61516e-05	2.3385e-05
gene-MAB_1070c	1527.1	-0.0703875	0.0750008	-0.938489	0.347993	0.376153
gene-MAB_1071c	1986.61	0.081522	0.071151	1.14576	0.251894	0.276733
gene-MAB_1072c	1285.95	0.284369	0.0752201	3.78049	0.000156522	0.000215088
gene-MAB_1073c	1060.13	0.340032	0.0832296	4.08547	4.39878e-05	6.24858e-05
gene-MAB_1074c	1060.74	-0.219695	0.0763482	-2.87754	0.0040079	0.00509733
gene-MAB_1075	4969.65	0.324414	0.0551945	5.87765	4.16122e-09	6.7972e-09
gene-MAB_1076	4448.92	0.342629	0.0561035	6.10709	1.01467e-09	1.68964e-09
gene-MAB_1077	3243.97	-0.202177	0.0569335	-3.55112	0.000383602	0.000516844
gene-MAB_1078	11500.5	0.788582	0.0529586	14.8905	3.79731e-50	1.28974e-49
gene-MAB_1079	7440.41	0.608516	0.0630409	9.65271	4.78725e-22	1.07784e-21
gene-MAB_1080	5322.8	-0.434668	0.0536238	-8.10589	5.23626e-16	1.03579e-15
gene-MAB_1081	4491.27	-0.96026	0.0585362	-16.4046	1.7742e-60	6.84471e-60
gene-MAB_1082c	3472.41	-0.763225	0.0774633	-9.85274	6.66998e-23	1.53015e-22
gene-MAB_1083c	910.311	2.00932	0.0860016	23.3637	9.99937e-121	6.49502e-120
gene-MAB_1084c	1246.25	1.18069	0.077228	15.2884	9.14125e-53	3.21692e-52
gene-MAB_1085c	313.539	-1.30829	0.122949	-10.6409	1.92331e-26	4.70089e-26
gene-MAB_1086	2819.83	-1.21948	0.0620049	-19.6675	4.09546e-86	1.98928e-85
gene-MAB_1087	6487.2	-1.97763	0.0790579	-25.015	4.20122e-138	3.1158e-137
gene-MAB_1088	1315.3	-2.01841	0.0932282	-21.6502	6.05376e-104	3.44178e-103
gene-MAB_1089	19556.5	-0.0541509	0.0490429	-1.10415	0.269526	0.294995
gene-MAB_t5017	215.122	-0.406726	0.167954	-2.42165	0.0154501	0.0188397
gene-MAB_1091	479.794	0.575035	0.122181	4.70643	2.52095e-06	3.74599e-06
gene-MAB_1092	993.35	1.47365	0.095834	15.3771	2.33141e-53	8.22783e-53
gene-MAB_1093c	6718.42	2.08841	0.0740238	28.2127	4.0816e-175	3.74888e-174
gene-MAB_1094	7231.67	1.19116	0.0599904	19.8559	9.80124e-88	4.84119e-87
gene-MAB_1095	15651.9	1.18599	0.0678205	17.4871	1.79538e-68	7.43436e-68
gene-MAB_1096	15020.4	0.70137	0.0572422	12.2527	1.62559e-34	4.47509e-34
gene-MAB_1097	3184.74	0.427514	0.0655011	6.52682	6.71826e-11	1.16155e-10
gene-MAB_1098	2853.02	0.232184	0.0724673	3.20398	0.00135541	0.00177565
gene-MAB_1099c	14278.4	-1.29497	0.0633431	-20.4438	6.81838e-93	3.53659e-92
gene-MAB_1100c	984.823	-0.985499	0.0925059	-10.6534	1.68176e-26	4.1186e-26
gene-MAB_1101	5819.9	-0.985509	0.0619305	-15.9131	5.13645e-57	1.89904e-56
gene-MAB_1102	5231.74	0.840569	0.0858597	9.79003	1.24254e-22	2.82829e-22
gene-MAB_1103	642.119	0.232691	0.0925136	2.5152	0.0118964	0.0146464
gene-MAB_1104c	165.307	0.688944	0.153985	4.47411	7.67318e-06	1.1224e-05
gene-MAB_1105c	88.7302	0.967604	0.209805	4.61193	3.98948e-06	5.88765e-06
gene-MAB_1106c	852.678	1.79194	0.0947988	18.9026	1.08645e-79	5.01262e-79
gene-MAB_1107c	529.253	0.536005	0.108173	4.95505	7.23108e-07	1.0948e-06
gene-MAB_1108c	242.665	-1.8672	0.146468	-12.7482	3.19127e-37	9.17145e-37
gene-MAB_1109c	168.136	-0.247885	0.146936	-1.68702	0.0915987	0.105092
gene-MAB_1110	396.163	1.1479	0.106377	10.7908	3.80307e-27	9.42517e-27
gene-MAB_1112c	1672.23	0.474947	0.0657484	7.22371	5.05898e-13	9.30351e-13
gene-MAB_1113c	1105.08	0.545607	0.0856733	6.36845	1.90942e-10	3.26493e-10
gene-MAB_1114	621.837	0.53862	0.0985488	5.46552	4.61559e-08	7.28785e-08
gene-MAB_1115	364.148	0.616725	0.110401	5.58621	2.32072e-08	3.70794e-08
gene-MAB_1116	3983.14	4.24019	0.070989	59.7302	0	0
gene-MAB_1117c	65089.3	6.0169	0.0576636	104.345	0	0
gene-MAB_1118c	9214.16	2.79015	0.0565038	49.3798	0	0
gene-MAB_1119	2714.8	0.39861	0.0596244	6.68535	2.3038e-11	4.04507e-11
gene-MAB_1120c	1208.29	1.33033	0.0778928	17.0791	2.12537e-65	8.53757e-65
gene-MAB_1121	1661.84	0.125197	0.0679437	1.84267	0.0653778	0.0760802
gene-MAB_1122c	3524.48	-0.0321221	0.0623369	-0.515298	0.606345	0.634835
gene-MAB_1123	1402.58	-0.777581	0.0776906	-10.0087	1.39588e-23	3.23967e-23
gene-MAB_1124c	6593.62	3.17233	0.0594861	53.3289	0	0
gene-MAB_1125c	18188.3	3.91975	0.0576433	68	0	0
gene-MAB_1126c	270.118	0.329439	0.123637	2.66457	0.00770866	0.0096242
gene-MAB_1127c	1037.22	-0.109664	0.0744027	-1.47392	0.140502	0.158779
gene-MAB_1128c	3537.95	-0.699972	0.0604385	-11.5816	5.11124e-31	1.33672e-30
gene-MAB_1129	4033.5	-0.634827	0.0659649	-9.6237	6.35055e-22	1.42593e-21
gene-MAB_1130	12593.5	0.365604	0.0552956	6.6118	3.79664e-11	6.62413e-11
gene-MAB_1131	7386.48	0.0735425	0.0522017	1.40881	0.15889	0.178666
gene-MAB_1132c	1562.14	-0.951448	0.0703105	-13.5321	1.01099e-41	3.08008e-41
gene-MAB_1133c	457.376	-0.671191	0.100946	-6.64904	2.95016e-11	5.16901e-11
gene-MAB_1134c	2537.35	-0.727679	0.076679	-9.48994	2.31165e-21	5.13253e-21
gene-MAB_1135c	353.245	-0.984982	0.122194	-8.06082	7.57848e-16	1.49138e-15
gene-MAB_1136	549.5	0.418445	0.0994869	4.20603	2.59897e-05	3.72814e-05
gene-MAB_1137c	739.197	0.455418	0.0865282	5.26324	1.41538e-07	2.1944e-07
gene-MAB_1138c	813.974	0.678365	0.0860752	7.88107	3.24579e-15	6.30505e-15
gene-MAB_1139	1142.2	-0.349866	0.0743479	-4.7058	2.52872e-06	3.75642e-06
gene-MAB_1140	8483.71	-1.08474	0.0568219	-19.0902	3.04634e-81	1.42267e-80
gene-MAB_1141c	3046.17	-0.381736	0.0617447	-6.18249	6.30971e-10	1.05886e-09
gene-MAB_1142c	2001.08	-0.232481	0.065728	-3.53701	0.000404686	0.000544808
gene-MAB_1143c	9106.17	-0.101624	0.0575487	-1.76588	0.0774166	0.0894612
gene-MAB_1144c	4237.33	0.422358	0.079676	5.30095	1.15203e-07	1.7945e-07
gene-MAB_1145c	1216.53	0.344271	0.0723626	4.75758	1.95925e-06	2.92358e-06
gene-MAB_1146	4293.21	-0.227579	0.0653467	-3.48265	0.00049648	0.000666039
gene-MAB_1147c	17449.4	-0.107885	0.054094	-1.99439	0.0461091	0.0543573
gene-MAB_1148c	4497	-0.885836	0.057158	-15.498	3.57733e-54	1.28067e-53
gene-MAB_t5018c	4.70421	0.500261	0.847456	0.590309	0.554984	0.584509
gene-MAB_1149	2192.75	-0.835546	0.0624129	-13.3874	7.16563e-41	2.15533e-40
gene-MAB_1150	4237.7	3.6157	0.0877967	41.1826	0	0
gene-MAB_1151	19669	0.11448	0.084492	1.35492	0.175444	0.19617
gene-MAB_1152	4046.01	1.34482	0.0873866	15.3893	1.93047e-53	6.842e-53
gene-MAB_1153	5641.7	-0.229765	0.0695557	-3.30333	0.000955445	0.00126233
gene-MAB_1154	1787.57	-0.751723	0.0712575	-10.5494	5.11289e-26	1.2375e-25
gene-MAB_1155	1146.08	0.448043	0.102394	4.37566	1.21063e-05	1.76101e-05
gene-MAB_1156c	769.009	1.3288	0.0896402	14.8237	1.03006e-49	3.46268e-49
gene-MAB_1157	11718.4	-0.671893	0.0545506	-12.3169	7.34863e-35	2.03089e-34
gene-MAB_1158	4514.55	-0.901104	0.0569159	-15.8322	1.8656e-56	6.85157e-56
gene-MAB_1159	2003.3	-2.45828	0.0727925	-33.7711	5.23307e-250	6.78933e-249
gene-MAB_1160	1018.6	-2.46417	0.0856123	-28.783	3.506e-182	3.34382e-181
gene-MAB_1161c	1740.52	-4.0424	0.0893678	-45.2333	0	0
gene-MAB_1162c	2028.02	-3.8329	0.0840479	-45.6038	0	0
gene-MAB_1163c	583.697	-3.25795	0.116378	-27.9946	1.88884e-172	1.70338e-171
gene-MAB_1164	1500.92	0.0448423	0.0708034	0.633336	0.526515	0.556294
gene-MAB_1165	11460	-1.05109	0.0593615	-17.7065	3.73474e-70	1.56343e-69
gene-MAB_1166	2510.71	-1.14906	0.0665827	-17.2576	9.81369e-67	4.00035e-66
gene-MAB_1167	686.33	-1.75191	0.0896715	-19.537	5.32041e-85	2.55926e-84
gene-MAB_1168	856.222	-2.53076	0.0919041	-27.5369	6.34509e-167	5.55083e-166
gene-MAB_1169	595.913	0.275533	0.0885358	3.11211	0.00185753	0.00241309
gene-MAB_1170	298.64	-0.270959	0.131701	-2.05738	0.0396498	0.046999
gene-MAB_1171c	466	-0.713202	0.101176	-7.04911	1.80071e-12	3.26084e-12
gene-MAB_1172c	1126.51	-0.500499	0.090997	-5.50017	3.79423e-08	6.01964e-08
gene-MAB_1173c	3012.27	-0.96597	0.0664042	-14.5468	6.11825e-48	2.00142e-47
gene-MAB_1174c	735.443	0.68772	0.0851975	8.07206	6.91205e-16	1.36294e-15
gene-MAB_t5019	7.2875	0.0554343	0.695983	0.0796489	0.936516	0.942396
gene-MAB_1175	992.854	-0.00499437	0.079501	-0.0628215	0.949909	0.955098
gene-MAB_1176c	1937.34	-0.958589	0.0693069	-13.8311	1.65504e-43	5.13992e-43
gene-MAB_1177	5406.96	-0.566724	0.0560502	-10.111	4.93673e-24	1.15984e-23
gene-MAB_1178c	16853	-1.10057	0.0562553	-19.5639	3.14352e-85	1.51652e-84
gene-MAB_1179c	4049.77	-0.205843	0.0679767	-3.02814	0.00246062	0.00317003
gene-MAB_1180c	6508.14	0.32189	0.0714373	4.50591	6.60887e-06	9.69288e-06
gene-MAB_1181c	4669.68	1.54935	0.0591646	26.1872	3.72047e-151	3.01091e-150
gene-MAB_1182	7899.46	6.09032	0.0747573	81.468	0	0
gene-MAB_1183	5374.95	5.65927	0.0771752	73.3302	0	0
gene-MAB_1184c	2891.8	2.10769	0.0765534	27.5323	7.20985e-167	6.29627e-166
gene-MAB_1185c	3495.94	0.219073	0.0704633	3.10904	0.00187696	0.00243706
gene-MAB_1186c	3157.98	0.667095	0.0628193	10.6193	2.42448e-26	5.9142e-26
gene-MAB_1187c	3722.27	0.649509	0.0625059	10.3912	2.72018e-25	6.51715e-25
gene-MAB_1188c	2527.08	0.919678	0.0627378	14.6591	1.17898e-48	3.90297e-48
gene-MAB_1189c	4422.61	1.47211	0.0598137	24.6116	9.47949e-134	6.81673e-133
gene-MAB_1190	32405.9	0.147683	0.0528379	2.79502	0.00518964	0.006565
gene-MAB_1191c	2927.78	-1.51587	0.0644159	-23.5325	1.89488e-122	1.24876e-121
gene-MAB_1192c	15975.4	-1.08912	0.0548085	-19.8713	7.21212e-88	3.56942e-87
gene-MAB_1193c	6550.24	-0.348829	0.0643733	-5.41885	5.99826e-08	9.42312e-08
gene-MAB_1194	7267.6	0.373673	0.0545073	6.85546	7.10826e-12	1.26327e-11
gene-MAB_1195	6597.44	-0.810513	0.0621581	-13.0395	7.28914e-39	2.13183e-38
gene-MAB_1196	29457.8	-1.95905	0.0684336	-28.627	3.09869e-180	2.92171e-179
gene-MAB_1197	9971.67	-0.840438	0.0566923	-14.8245	1.01667e-49	3.42035e-49
gene-MAB_1198c	1487.1	-0.644045	0.0755427	-8.52558	1.5204e-17	3.09752e-17
gene-MAB_1199	4115.29	-1.40115	0.0783538	-17.8824	1.61679e-71	6.86064e-71
gene-MAB_1200	2010.33	0.95218	0.0725319	13.1277	2.28373e-39	6.74263e-39
gene-MAB_1201c	11086.4	0.683782	0.063881	10.704	9.74818e-27	2.39914e-26
gene-MAB_1202c	871.395	-0.677589	0.0792394	-8.55117	1.2185e-17	2.48961e-17
gene-MAB_1203	2344.91	-0.71015	0.0613852	-11.5687	5.93449e-31	1.54876e-30
gene-MAB_1204	590.632	-0.770987	0.0994708	-7.75089	9.1249e-15	1.74727e-14
gene-MAB_1205	2199.35	-1.13028	0.0684107	-16.522	2.5488e-61	9.90227e-61
gene-MAB_1206	522.52	-0.928885	0.10946	-8.48608	2.13724e-17	4.34532e-17
gene-MAB_1207	545.291	-0.324595	0.0950178	-3.41615	0.00063513	0.000847465
gene-MAB_1208c	1355.3	-0.687755	0.0766552	-8.97205	2.9104e-19	6.19878e-19
gene-MAB_1209	4394.24	-0.0686674	0.0557845	-1.23094	0.218345	0.241423
gene-MAB_1210c	496.221	0.188122	0.0985964	1.908	0.0563917	0.0660874
gene-MAB_1211c	589.643	0.361462	0.0899139	4.02009	5.81747e-05	8.21456e-05
gene-MAB_1212c	343.295	0.44735	0.113056	3.95688	7.59335e-05	0.000106375
gene-MAB_1213c	58.7834	1.0641	0.242599	4.38624	1.15328e-05	1.68005e-05
gene-MAB_1214c	959.414	0.644587	0.079943	8.06308	7.43935e-16	1.46575e-15
gene-MAB_1215c	401.16	0.519032	0.103501	5.01477	5.30981e-07	8.07357e-07
gene-MAB_1216c	568.724	0.553486	0.101017	5.47915	4.27383e-08	6.76111e-08
gene-MAB_1217c	216.916	0.735497	0.138978	5.29218	1.20868e-07	1.8798e-07
gene-MAB_1218	550.192	0.655727	0.0914485	7.17045	7.4752e-13	1.37064e-12
gene-MAB_1219	414.562	0.668593	0.102561	6.51898	7.07886e-11	1.22305e-10
gene-MAB_1220	334.453	0.961004	0.118851	8.08577	6.17729e-16	1.21902e-15
gene-MAB_1221	202.743	0.705866	0.136907	5.15583	2.52516e-07	3.88348e-07
gene-MAB_1222	682.824	0.222944	0.0972102	2.29342	0.0218236	0.0263848
gene-MAB_1223	445.083	-0.223062	0.0997395	-2.23645	0.0253224	0.0304666
gene-MAB_1224	260.824	2.11737	0.140123	15.1108	1.37357e-51	4.7729e-51
gene-MAB_1225	1230.22	-1.3358	0.0892453	-14.9677	1.19359e-50	4.0875e-50
gene-MAB_1226	812.273	-1.38711	0.0899662	-15.4181	1.23639e-53	4.39459e-53
gene-MAB_1227	501.08	-1.85969	0.108701	-17.1083	1.28638e-65	5.19253e-65
gene-MAB_1228	372.257	-1.52838	0.116955	-13.0681	5.00744e-39	1.46796e-38
gene-MAB_1229	1732.78	-2.57611	0.0765419	-33.6562	2.52947e-248	3.27317e-247
gene-MAB_1230c	250.709	-1.26676	0.133137	-9.51469	1.82262e-21	4.05398e-21
gene-MAB_1231	213.656	-1.20679	0.148797	-8.11032	5.04855e-16	9.99054e-16
gene-MAB_1232c	2981.92	-0.873577	0.0690857	-12.6448	1.19487e-36	3.40834e-36
gene-MAB_1233c	171.174	-1.06249	0.150013	-7.08268	1.4139e-12	2.57162e-12
gene-MAB_1234c	484.538	-2.25538	0.109845	-20.5323	1.10737e-93	5.77392e-93
gene-MAB_1235	1623.04	-0.0603859	0.0784762	-0.76948	0.441609	0.471904
gene-MAB_1236	11981.2	-0.338148	0.0564844	-5.98657	2.14307e-09	3.52263e-09
gene-MAB_1237	7465.87	-0.775355	0.0761003	-10.1886	2.22983e-24	5.27369e-24
gene-MAB_1238	316.437	-0.865031	0.131638	-6.5713	4.98782e-11	8.66844e-11
gene-MAB_1239	10227.4	-1.28099	0.0601337	-21.3023	1.08028e-100	5.99765e-100
gene-MAB_1240	5386.84	0.257783	0.0565517	4.55836	5.1555e-06	7.58369e-06
gene-MAB_1241c	535.452	-0.495642	0.0966869	-5.12626	2.95558e-07	4.5328e-07
gene-MAB_1242c	133.232	0.221698	0.166876	1.32852	0.184007	0.205099
gene-MAB_1243c	276.436	-0.0580632	0.121468	-0.478013	0.632641	0.660003
gene-MAB_1244c	52.9364	-0.268377	0.268744	-0.998635	0.317972	0.345355
gene-MAB_1245c	76.3728	0.416013	0.223392	1.86225	0.0625672	0.0729633
gene-MAB_1246c	119.317	-0.00756111	0.176763	-0.0427754	0.965881	0.968414
gene-MAB_1247c	401.126	0.314891	0.115876	2.71747	0.00657828	0.00825859
gene-MAB_1248	754.474	1.06587	0.0868599	12.2712	1.29348e-34	3.56478e-34
gene-MAB_1249	1615.88	0.0480316	0.0682002	0.704274	0.481262	0.511418
gene-MAB_1250c	13866.5	-1.05126	0.0614293	-17.1133	1.18136e-65	4.7725e-65
gene-MAB_1251c	4156.59	-0.752125	0.0584745	-12.8624	7.32234e-38	2.11662e-37
gene-MAB_1252	1604.97	-0.334017	0.0691506	-4.83029	1.36334e-06	2.04419e-06
gene-MAB_1253c	892.467	-0.221156	0.0782429	-2.82653	0.00470552	0.00596488
gene-MAB_1254c	354.387	-0.487609	0.122482	-3.98107	6.86065e-05	9.63283e-05
gene-MAB_1255c	2463.13	-0.108912	0.0835668	-1.30329	0.192477	0.214107
gene-MAB_1256c	4092.5	0.361933	0.0829751	4.36194	1.28912e-05	1.87409e-05
gene-MAB_1257	7579.06	0.69357	0.0590079	11.7539	6.74703e-32	1.79187e-31
gene-MAB_1258c	4318.51	-0.316948	0.0611178	-5.18585	2.15037e-07	3.31119e-07
gene-MAB_1259c	194.489	-0.44721	0.139278	-3.21091	0.00132315	0.00173475
gene-MAB_1260c	1879.95	-0.749604	0.0677142	-11.0701	1.7517e-28	4.43866e-28
gene-MAB_1261	619.528	2.42863	0.103642	23.4328	1.97768e-121	1.29474e-120
gene-MAB_1262	1625.35	1.28828	0.188732	6.82596	8.73398e-12	1.54776e-11
gene-MAB_1263	1484.28	1.45221	0.0793379	18.3041	7.67549e-75	3.39018e-74
gene-MAB_1264	736.457	1.16442	0.0875317	13.3028	2.22831e-40	6.68225e-40
gene-MAB_1265c	491.839	0.390798	0.109478	3.56966	0.000357449	0.000481999
gene-MAB_1266	2533.97	-0.489981	0.0664447	-7.37427	1.65251e-13	3.07424e-13
gene-MAB_1267	503.086	-0.775473	0.104633	-7.41139	1.24985e-13	2.33565e-13
gene-MAB_1268c	266.825	-0.244246	0.128227	-1.9048	0.0568065	0.0665577
gene-MAB_1269	115.967	-0.0826245	0.177934	-0.464353	0.642395	0.669475
gene-MAB_1270	1232.86	2.06414	0.0824344	25.0397	2.25895e-138	1.68035e-137
gene-MAB_1271c	6514.09	2.76802	0.0624116	44.3511	0	0
gene-MAB_1272	3196.1	0.845036	0.0675893	12.5025	7.23277e-36	2.03049e-35
gene-MAB_1273	5161.67	2.27973	0.0565168	40.3372	0	0
gene-MAB_1274	4636.77	1.14244	0.0595938	19.1704	6.53531e-82	3.06937e-81
gene-MAB_1275	7161.22	-0.375018	0.0591065	-6.34478	2.22737e-10	3.79815e-10
gene-MAB_1276c	498.695	-0.608259	0.100907	-6.02789	1.66114e-09	2.73862e-09
gene-MAB_1277	916.758	-1.45691	0.100379	-14.514	9.87513e-48	3.21346e-47
gene-MAB_1278	802.871	-0.499852	0.080481	-6.21081	5.27127e-10	8.86994e-10
gene-MAB_1279	987.084	1.01152	0.0784371	12.8959	4.74507e-38	1.37563e-37
gene-MAB_1280c	4622.36	0.369709	0.0559776	6.6046	3.98599e-11	6.94717e-11
gene-MAB_1281c	1051.55	0.60645	0.0756469	8.01686	1.08484e-15	2.12897e-15
gene-MAB_1282	782.763	0.889225	0.09574	9.28791	1.57345e-20	3.43065e-20
gene-MAB_1283c	959.833	0.828304	0.107106	7.73349	1.04641e-14	1.99831e-14
gene-MAB_1284c	1477.06	-0.0521964	0.0706853	-0.738434	0.46025	0.490769
gene-MAB_1285c	2379.03	0.359388	0.0690931	5.2015	1.97686e-07	3.04969e-07
gene-MAB_1286c	162.12	0.432414	0.157187	2.75096	0.00594214	0.00748454
gene-MAB_1287	1172.13	0.350829	0.0711687	4.92954	8.24238e-07	1.24601e-06
gene-MAB_1288	318.325	0.354762	0.115512	3.0712	0.00213201	0.00275669
gene-MAB_1289c	5046.64	0.109656	0.0693429	1.58136	0.113795	0.129187
gene-MAB_1290c	11387.4	0.142049	0.0630789	2.25193	0.0243267	0.0293112
gene-MAB_1291	1949.13	-0.525342	0.078231	-6.71526	1.87727e-11	3.29966e-11
gene-MAB_1292c	1607.18	0.650347	0.0672375	9.67238	3.95073e-22	8.93139e-22
gene-MAB_1293c	362.09	-0.0111582	0.114794	-0.0972025	0.922566	0.929487
gene-MAB_1294c	378.855	0.817379	0.115973	7.04798	1.81531e-12	3.28607e-12
gene-MAB_1295c	1147.8	0.913816	0.073361	12.4564	1.2903e-35	3.60197e-35
gene-MAB_1296	973.871	1.33232	0.0985139	13.5241	1.12655e-41	3.42793e-41
gene-MAB_1297c	8153.79	1.56944	0.0706236	22.2226	2.07756e-109	1.24829e-108
gene-MAB_1298c	12805.3	1.21465	0.0585171	20.7572	1.05604e-95	5.58836e-95
gene-MAB_1299c	10019.8	5.83913	0.0671372	86.9732	0	0
gene-MAB_1300c	1205.18	-1.52387	0.0880266	-17.3115	3.85505e-67	1.57531e-66
gene-MAB_1301c	665.663	-0.643288	0.086808	-7.41047	1.25853e-13	2.35098e-13
gene-MAB_1302	3025.42	-0.00439279	0.0612627	-0.0717042	0.942837	0.948372
gene-MAB_1303c	12948.2	-2.11461	0.156285	-13.5305	1.03285e-41	3.14476e-41
gene-MAB_1304	1250.7	-0.650595	0.0744995	-8.73287	2.48286e-18	5.16422e-18
gene-MAB_1305	1347.02	-0.320246	0.0686422	-4.66544	3.07958e-06	4.56244e-06
gene-MAB_1306	1268.74	0.302692	0.0753493	4.01719	5.88963e-05	8.31408e-05
gene-MAB_1307c	735.955	1.0878	0.0946693	11.4905	1.47205e-30	3.82564e-30
gene-MAB_1308	603.871	0.14453	0.0931341	1.55185	0.120699	0.136805
gene-MAB_1309c	132.935	0.233047	0.180284	1.29267	0.196126	0.217776
gene-MAB_1310	7779.92	-0.71818	0.0578105	-12.423	1.96085e-35	5.45546e-35
gene-MAB_1311	446.549	0.2488	0.0998333	2.49215	0.0126972	0.0155938
gene-MAB_1312	6005.79	-0.438727	0.0561806	-7.80923	5.75366e-15	1.10857e-14
gene-MAB_1313	990.779	-0.49782	0.0822372	-6.05346	1.41767e-09	2.34657e-09
gene-MAB_1314	461.066	0.623405	0.106577	5.84934	4.93514e-09	8.04551e-09
gene-MAB_1315	3279.36	-0.992524	0.0669823	-14.8177	1.12549e-49	3.77622e-49
gene-MAB_1316	1984.01	-0.0642744	0.0629224	-1.02149	0.307024	0.333976
gene-MAB_1317	3451	0.92445	0.0834982	11.0715	1.72487e-28	4.3729e-28
gene-MAB_1318c	6535.92	1.57857	0.0563077	28.0347	6.13918e-173	5.55658e-172
gene-MAB_1319	19887.2	2.2416	0.0505426	44.3508	0	0
gene-MAB_1320c	427.19	1.99337	0.115296	17.2891	5.67912e-67	2.31878e-66
gene-MAB_1321	95.7036	2.77968	0.23835	11.6621	1.98973e-31	5.23396e-31
gene-MAB_1322	40.6911	-0.193826	0.297586	-0.651327	0.514835	0.544533
gene-MAB_1323	47.4009	0.235248	0.267784	0.878499	0.379673	0.409062
gene-MAB_1324	273.294	0.48309	0.12776	3.78123	0.000156057	0.000214547
gene-MAB_1325c	2849.18	-0.678855	0.0622301	-10.9088	1.04626e-27	2.61644e-27
gene-MAB_1326c	140.407	0.144986	0.159564	0.908639	0.363541	0.392191
gene-MAB_1327	5583.5	-0.00508744	0.0551547	-0.0922395	0.926508	0.93308
gene-MAB_1328	8092.13	-0.34254	0.0538198	-6.36456	1.95846e-10	3.34649e-10
gene-MAB_1329	715.238	-1.53858	0.095307	-16.1434	1.26347e-58	4.75981e-58
gene-MAB_1330	5128.66	-0.487561	0.0555481	-8.77729	1.67466e-18	3.5067e-18
gene-MAB_1331	1996.96	0.0205481	0.0676175	0.303888	0.761213	0.782796
gene-MAB_1332	3301.7	-0.102083	0.062705	-1.62798	0.103529	0.118261
gene-MAB_1333	1016.57	0.456944	0.0760359	6.00958	1.86008e-09	3.0605e-09
gene-MAB_1334c	982.501	0.307933	0.0823135	3.74098	0.000183305	0.000251059
gene-MAB_1335c	5238.94	-0.0715406	0.0566279	-1.26335	0.206465	0.228848
gene-MAB_1336	3056.25	0.792592	0.0635051	12.4808	9.50589e-36	2.66111e-35
gene-MAB_1337c	820.884	0.846141	0.0807206	10.4824	1.04122e-25	2.50912e-25
gene-MAB_1338	154.271	-0.049366	0.173279	-0.284893	0.775726	0.796073
gene-MAB_1339	10365.2	6.08626	0.0724694	83.984	0	0
gene-MAB_1340	7863.69	2.9012	0.0614099	47.2432	0	0
gene-MAB_1341	4242.65	2.51306	0.0625547	40.1738	0	0
gene-MAB_1342	7947.58	1.38527	0.0541124	25.5999	1.52897e-144	1.1871e-143
gene-MAB_1343	1360.91	2.663	0.079482	33.5044	4.15267e-246	5.31821e-245
gene-MAB_1344c	5934.38	3.44564	0.0640979	53.7559	0	0
gene-MAB_1345	1416.73	-0.392784	0.076438	-5.13859	2.76809e-07	4.2505e-07
gene-MAB_1346	3500.69	-0.196326	0.0669598	-2.93199	0.00336795	0.00430768
gene-MAB_1347c	529.078	1.04203	0.0947438	10.9984	3.88971e-28	9.79127e-28
gene-MAB_1348	2522.35	1.99468	0.0690436	28.8902	1.58538e-183	1.5208e-182
gene-MAB_1349	5008.99	2.02211	0.0622816	32.4672	3.0988e-231	3.7193e-230
gene-MAB_1350	2951.47	0.431254	0.0595613	7.24052	4.4698e-13	8.22609e-13
gene-MAB_1351c	5447.14	1.07917	0.059009	18.2883	1.02604e-74	4.50787e-74
gene-MAB_1352	1184.65	0.53688	0.0774971	6.92774	4.27606e-12	7.65409e-12
gene-MAB_1353c	509.923	-0.309094	0.0967919	-3.19338	0.00140616	0.00183971
gene-MAB_1356	195.345	-0.17314	0.140787	-1.2298	0.218771	0.241733
gene-MAB_1357c	431.922	-0.338224	0.101492	-3.3325	0.000860683	0.00114077
gene-MAB_1358c	747.475	-0.325377	0.0816426	-3.98539	6.73698e-05	9.46721e-05
gene-MAB_1359c	575.049	0.315461	0.0935211	3.37315	0.000743133	0.000987862
gene-MAB_1360c	306.405	-0.653806	0.118659	-5.50997	3.58902e-08	5.69771e-08
gene-MAB_1361c	3361.93	-1.66134	0.0749845	-22.1558	9.16556e-109	5.46087e-108
gene-MAB_1362	38449.7	4.13277	0.0533997	77.3932	0	0
gene-MAB_1363	11114.9	1.60006	0.0699407	22.8773	7.8155e-116	4.89725e-115
gene-MAB_1364	18217.1	0.830664	0.0591173	14.0511	7.58215e-45	2.38605e-44
gene-MAB_1365	2556.43	0.48481	0.0737774	6.57126	4.98928e-11	8.66844e-11
gene-MAB_1366c	6390.69	0.442181	0.0573416	7.71134	1.245e-14	2.37391e-14
gene-MAB_1367c	7088.61	-1.57303	0.0574351	-27.388	3.81091e-165	3.31636e-164
gene-MAB_1368	755.552	0.938269	0.0846867	11.0793	1.58102e-28	4.01026e-28
gene-MAB_1369	1601.96	-0.481875	0.0668989	-7.20304	5.88848e-13	1.0813e-12
gene-MAB_1370c	1716.14	-1.22368	0.0753201	-16.2464	2.36951e-59	9.02921e-59
gene-MAB_1371	4449.97	-0.221831	0.084428	-2.62746	0.00860247	0.0106998
gene-MAB_1372	3601.07	0.0544374	0.0569691	0.95556	0.339294	0.367631
gene-MAB_1373	1435.36	-0.268017	0.0831815	-3.22207	0.00127266	0.00167077
gene-MAB_1374	996.158	-0.237946	0.0974841	-2.44087	0.014652	0.0179193
gene-MAB_1375	3159.14	-0.667914	0.0591549	-11.2909	1.45479e-29	3.73391e-29
gene-MAB_1376	1049.25	-0.763314	0.075344	-10.1311	4.02305e-24	9.46074e-24
gene-MAB_1377c	336.489	-1.15894	0.117445	-9.86795	5.7327e-23	1.31635e-22
gene-MAB_1378c	707.445	-0.241781	0.0882156	-2.7408	0.00612899	0.00771012
gene-MAB_1379c	372.935	0.129914	0.123611	1.05099	0.293264	0.319638
gene-MAB_1380	159.739	0.161028	0.155688	1.0343	0.300997	0.327779
gene-MAB_1381	470.411	0.384895	0.104039	3.69954	0.00021599	0.000294608
gene-MAB_1382	357.252	0.339911	0.107638	3.15791	0.00158905	0.00207298
gene-MAB_1383	282.427	-0.894948	0.120017	-7.45687	8.86037e-14	1.66266e-13
gene-MAB_1384	6959.76	-1.136	0.0610185	-18.6172	2.33002e-77	1.05445e-76
gene-MAB_1385	2973.96	-1.94936	0.0681496	-28.6042	5.95668e-180	5.60582e-179
gene-MAB_1386	1690.51	-0.488647	0.0697597	-7.00472	2.47476e-12	4.46193e-12
gene-MAB_1387	1650.66	-0.0193554	0.0671781	-0.288121	0.773254	0.794028
gene-MAB_1388c	4166.18	-0.114201	0.0580978	-1.96566	0.049338	0.0580673
gene-MAB_1389c	727.629	-0.827671	0.101109	-8.18594	2.70195e-16	5.36396e-16
gene-MAB_1390c	338.056	-0.937931	0.114013	-8.22651	1.92748e-16	3.83874e-16
gene-MAB_1391	1192.33	-1.12257	0.105796	-10.6108	2.65568e-26	6.47183e-26
gene-MAB_1392c	3810.42	0.0755838	0.0570766	1.32425	0.185419	0.206627
gene-MAB_1393c	41843.3	0.374023	0.0511714	7.30921	2.68724e-13	4.97686e-13
gene-MAB_1394c	2294.89	1.25037	0.0657261	19.0239	1.08041e-80	5.01267e-80
gene-MAB_1395	6573.36	2.48431	0.0636573	39.0263	0	0
gene-MAB_1396	2768.7	1.50838	0.0685357	22.0087	2.37593e-107	1.39881e-106
gene-MAB_1397c	270.543	1.80545	0.129657	13.9248	4.47778e-44	1.40026e-43
gene-MAB_1398c	1459.72	0.31648	0.077047	4.10762	3.99752e-05	5.68997e-05
gene-MAB_1399	763.012	0.237973	0.0931538	2.55462	0.0106302	0.0131462
gene-MAB_1400	633.232	-0.0081976	0.0910071	-0.0900764	0.928226	0.934622
gene-MAB_1401c	3567.99	1.25983	0.0572651	22	2.88163e-107	1.69253e-106
gene-MAB_1402c	1046.75	-1.20057	0.0768572	-15.6208	5.25681e-55	1.9011e-54
gene-MAB_1403	6413.7	-0.161993	0.0593491	-2.72949	0.00634319	0.00797352
gene-MAB_1404	1741.4	-0.214714	0.0671329	-3.19834	0.00138219	0.00180978
gene-MAB_1405	709.197	-0.185243	0.093332	-1.98477	0.0471702	0.0555818
gene-MAB_1406c	693.31	0.667022	0.0850104	7.84635	4.28319e-15	8.28784e-15
gene-MAB_1407c	4556.98	0.538045	0.0562248	9.56954	1.07379e-21	2.40237e-21
gene-MAB_1408c	5247.43	1.46245	0.0543692	26.8985	2.28787e-159	1.93012e-158
gene-MAB_1409c	11067.1	3.81037	0.0659484	57.778	0	0
gene-MAB_1410c	457.8	1.66485	0.104201	15.9773	1.83796e-57	6.84105e-57
gene-MAB_1411	2912.07	2.26097	0.0741545	30.49	3.53782e-204	3.75628e-203
gene-MAB_1412	884.713	1.59615	0.0975747	16.3582	3.80131e-60	1.45971e-59
gene-MAB_1413	2331.4	3.9411	0.0788	50.0139	0	0
gene-MAB_1414c	1503.78	2.45223	0.073674	33.2849	6.39209e-243	8.04108e-242
gene-MAB_1415c	327.571	-1.04286	0.113875	-9.15795	5.28909e-20	1.13921e-19
gene-MAB_1416	9990.18	0.83835	0.0536118	15.6374	4.04846e-55	1.46731e-54
gene-MAB_1417	7714.79	1.03989	0.0507129	20.5055	1.92412e-93	1.00115e-92
gene-MAB_1418	3032.29	2.05826	0.0641059	32.1072	3.50132e-226	4.08405e-225
gene-MAB_1419c	1645.85	1.11122	0.0744865	14.9184	2.50347e-50	8.53792e-50
gene-MAB_1420	13210.2	1.99237	0.0622535	32.0042	9.54219e-225	1.11042e-223
gene-MAB_1421	16043	1.27863	0.0531167	24.0722	4.89263e-128	3.37191e-127
gene-MAB_1422c	4718.62	5.09452	0.073385	69.4219	0	0
gene-MAB_1423	255.076	0.956971	0.127908	7.48171	7.33619e-14	1.37873e-13
gene-MAB_1424c	966.394	0.552908	0.088309	6.26106	3.82372e-10	6.46921e-10
gene-MAB_1425	1856.97	1.3135	0.0892564	14.716	5.08745e-49	1.6932e-48
gene-MAB_1426	5338.83	1.31183	0.0545246	24.0593	6.66412e-128	4.58643e-127
gene-MAB_1427c	4663.66	1.31008	0.0617683	21.2096	7.78059e-100	4.25322e-99
gene-MAB_1428	2514.71	0.506469	0.063099	8.02658	1.0023e-15	1.96933e-15
gene-MAB_1429	7758.58	4.44032	0.0600393	73.9569	0	0
gene-MAB_1430c	1185.2	4.088	0.10572	38.6681	0	0
gene-MAB_1431	358.377	1.57854	0.114293	13.8113	2.17722e-43	6.75319e-43
gene-MAB_1432	697.752	-0.629827	0.0872944	-7.21498	5.39417e-13	9.90891e-13
gene-MAB_t5020c	8.75682	-0.480545	0.616507	-0.779463	0.435707	0.466199
gene-MAB_1433	6796.52	0.708555	0.0534703	13.2514	4.43041e-40	1.3222e-39
gene-MAB_1434	7535.57	0.507618	0.0544591	9.32109	1.15154e-20	2.5207e-20
gene-MAB_1435	8225.46	0.0750769	0.0537417	1.397	0.162415	0.182382
gene-MAB_1436	9140.2	0.201789	0.058432	3.45339	0.000553581	0.00074124
gene-MAB_1437	3517.98	-0.346912	0.0655438	-5.29283	1.20441e-07	1.87374e-07
gene-MAB_1438	32131.9	-0.442091	0.0542362	-8.15123	3.6025e-16	7.14319e-16
gene-MAB_1439c	8556.48	1.98255	0.0537894	36.8576	2.20852e-297	3.38708e-296
gene-MAB_1440c	4345.76	2.26723	0.0879327	25.7837	1.35247e-146	1.06673e-145
gene-MAB_1441	14877.9	2.30293	0.209412	10.9971	3.94542e-28	9.92649e-28
gene-MAB_1442	10878.2	1.35201	0.0654684	20.6514	9.49168e-95	4.9962e-94
gene-MAB_1443	1731.98	1.09316	0.0778167	14.0479	7.93732e-45	2.49466e-44
gene-MAB_1444	1326.44	0.172099	0.0718433	2.39548	0.0165985	0.0201905
gene-MAB_1445	2230.34	-0.667561	0.0657459	-10.1537	3.19188e-24	7.53108e-24
gene-MAB_1446	2063.46	-1.72867	0.0791413	-21.8428	9.10249e-106	5.27159e-105
gene-MAB_1447	6126.39	-2.0021	0.0589684	-33.9521	1.13463e-252	1.50346e-251
gene-MAB_1448	12587.5	-2.39182	0.0889256	-26.8968	2.39111e-159	2.0138e-158
gene-MAB_1449	23998.1	-2.12772	0.0640341	-33.2279	4.26071e-242	5.30614e-241
gene-MAB_1450	36800.4	-2.28758	0.0593232	-38.5613	0	0
gene-MAB_1451	32393.6	-1.99855	0.0600111	-33.303	3.49708e-243	4.4104e-242
gene-MAB_1452	16955.2	-2.13132	0.0600872	-35.4705	1.40266e-275	1.99708e-274
gene-MAB_1453	36549.2	-2.10732	0.057729	-36.5036	9.71245e-292	1.45365e-290
gene-MAB_1454	15800.6	-2.85919	0.0638194	-44.8013	0	0
gene-MAB_1455	1538.75	-2.35005	0.0837971	-28.0445	4.65601e-173	4.22184e-172
gene-MAB_1456c	1095.65	0.229552	0.073386	3.128	0.00175997	0.00228995
gene-MAB_1457	25677.7	0.554916	0.0886232	6.26152	3.81232e-10	6.45212e-10
gene-MAB_r5051	537516	1.04576	0.649484	1.61014	0.107367	0.122392
gene-MAB_r5052	2.27111e+07	-0.291683	0.252278	-1.1562	0.247601	0.272438
gene-MAB_r5053	6350.64	-0.940047	0.455161	-2.06531	0.0388939	0.0461471
gene-MAB_1458	8315.27	0.68839	0.0613394	11.2226	3.15716e-29	8.08657e-29
gene-MAB_1459c	2747.51	0.104465	0.0649665	1.60798	0.107839	0.122818
gene-MAB_1460	2058.74	0.00736867	0.0639765	0.115178	0.908304	0.916978
gene-MAB_1461	663.093	0.933485	0.0919263	10.1547	3.15741e-24	7.45328e-24
gene-MAB_1462c	2884.71	0.282105	0.0593967	4.7495	2.03917e-06	3.0401e-06
gene-MAB_1463	8065.84	-0.388057	0.0589913	-6.57822	4.76128e-11	8.2781e-11
gene-MAB_1464	1798.7	0.163317	0.0668852	2.44176	0.0146159	0.0178795
gene-MAB_1465	7758.95	-0.0445522	0.0667347	-0.667602	0.504388	0.534621
gene-MAB_1466c	3688.12	-0.280004	0.0567543	-4.93362	8.07191e-07	1.22098e-06
gene-MAB_1467c	1564.59	-0.385105	0.0670579	-5.74287	9.30874e-09	1.50423e-08
gene-MAB_1468c	2501.08	-0.0442957	0.0621882	-0.712285	0.476288	0.506458
gene-MAB_1469	9834.65	-0.151875	0.0570065	-2.66416	0.00771808	0.00963354
gene-MAB_1470c	761.037	0.247898	0.0814707	3.04279	0.00234395	0.00302443
gene-MAB_1471c	3336.21	-0.427873	0.0638201	-6.70436	2.02297e-11	3.55451e-11
gene-MAB_1472c	764.904	0.297483	0.0895081	3.32353	0.000888851	0.00117622
gene-MAB_1473c	1725.87	-0.888266	0.0709726	-12.5156	6.1326e-36	1.72749e-35
gene-MAB_1474c	1192.16	0.967861	0.0738758	13.1012	3.24089e-39	9.54027e-39
gene-MAB_1475	1160.08	-0.113387	0.0907393	-1.24959	0.21145	0.23406
gene-MAB_1476	2089.16	-0.07799	0.0722308	-1.07973	0.280261	0.306272
gene-MAB_1477	2184.53	-0.817733	0.0804486	-10.1647	2.85105e-24	6.7365e-24
gene-MAB_1478	8585.63	3.07574	0.0572183	53.7545	0	0
gene-MAB_1479	5725.43	2.28884	0.0781568	29.2852	1.59886e-188	1.56392e-187
gene-MAB_1480	19357.3	1.99656	0.0503469	39.656	0	0
gene-MAB_1481	5068.22	1.28559	0.0598078	21.4954	1.71881e-102	9.65056e-102
gene-MAB_1482	4657.71	1.39505	0.0582496	23.9495	9.34608e-127	6.36173e-126
gene-MAB_1483	2872.55	-0.596402	0.0665648	-8.95972	3.25504e-19	6.92986e-19
gene-MAB_1484	6567.03	0.852747	0.0573448	14.8705	5.12046e-50	1.73321e-49
gene-MAB_1485	5948.04	1.40741	0.0544805	25.8332	3.75532e-147	2.97137e-146
gene-MAB_1486c	15390.7	3.76156	0.0580353	64.815	0	0
gene-MAB_1487c	465.398	-0.233858	0.0973477	-2.40229	0.0162926	0.0198378
gene-MAB_1488c	155.934	-0.113777	0.155532	-0.731538	0.464451	0.494929
gene-MAB_t5021	44.5991	-0.106059	0.307628	-0.344766	0.730271	0.753418
gene-MAB_1489	4732.6	1.3343	0.0558471	23.892	3.70859e-126	2.50721e-125
gene-MAB_1490	2762.51	0.66606	0.063144	10.5483	5.17345e-26	1.25155e-25
gene-MAB_1491	1586.24	-0.0930377	0.0786158	-1.18345	0.236632	0.260715
gene-MAB_1492	10990.8	0.0775228	0.04961	1.56264	0.118136	0.133992
gene-MAB_1493c	567.027	-0.145268	0.0904509	-1.60605	0.108263	0.123272
gene-MAB_1494	176.752	0.520132	0.154155	3.37409	0.000740604	0.000984763
gene-MAB_1495	1496.52	-0.149511	0.0680192	-2.19807	0.027944	0.0335315
gene-MAB_1496c	416.431	-0.655541	0.106681	-6.14489	8.002e-10	1.33834e-09
gene-MAB_1497c	155.881	-0.236478	0.159578	-1.4819	0.138367	0.15651
gene-MAB_1498c	377.343	-0.972944	0.110942	-8.76987	1.78872e-18	3.73608e-18
gene-MAB_1499	16.3348	-0.392852	0.45569	-0.862102	0.388631	0.418127
gene-MAB_1500	30.4159	-0.193545	0.332017	-0.582938	0.559935	0.5891
gene-MAB_1501	44.7192	-0.564919	0.281049	-2.01004	0.0444272	0.0524742
gene-MAB_1502	275.985	-0.334883	0.143088	-2.3404	0.0192633	0.023369
gene-MAB_1503	120.88	-0.928768	0.176493	-5.26235	1.42227e-07	2.20438e-07
gene-MAB_1504	195.692	-1.3594	0.147744	-9.20108	3.54356e-20	7.65896e-20
gene-MAB_1505	829.116	-2.28532	0.10636	-21.4866	2.0776e-102	1.16388e-101
gene-MAB_1506c	5060.18	-1.99815	0.0576112	-34.6834	1.4016e-263	1.91333e-262
gene-MAB_1507	497.08	-0.552073	0.102315	-5.39582	6.821e-08	1.06852e-07
gene-MAB_1508c	793.984	-1.04155	0.0861473	-12.0903	1.18818e-33	3.2298e-33
gene-MAB_1509	3980.45	-1.28289	0.0589031	-21.7796	3.62378e-105	2.09136e-104
gene-MAB_1510	1095.99	0.234939	0.0741411	3.16881	0.00153063	0.0019994
gene-MAB_1511	1942.63	-1.40497	0.0751108	-18.7053	4.47824e-78	2.03776e-77
gene-MAB_1512	238280	-2.08302	0.0588468	-35.3972	1.88223e-274	2.66462e-273
gene-MAB_1513	5333.11	-2.89061	0.0695296	-41.5738	0	0
gene-MAB_1514	1676.95	-1.55724	0.0732098	-21.271	2.10774e-100	1.165e-99
gene-MAB_1515c	1033.66	0.496938	0.107747	4.61207	3.98685e-06	5.88551e-06
gene-MAB_1516	2083.83	-0.52657	0.0721654	-7.29671	2.9488e-13	5.4572e-13
gene-MAB_1517c	1943.41	0.497849	0.0673785	7.38885	1.48109e-13	2.76155e-13
gene-MAB_1518	693.171	0.0523705	0.0907652	0.576989	0.563947	0.593069
gene-MAB_1519	293.041	-0.160006	0.127756	-1.25244	0.210411	0.233117
gene-MAB_1520c	408.23	-0.711641	0.110879	-6.41816	1.37932e-10	2.36993e-10
gene-MAB_1521	804.35	-0.820386	0.0833979	-9.83701	7.79962e-23	1.78601e-22
gene-MAB_1522	460.342	-0.220889	0.0988168	-2.23534	0.0253949	0.0305391
gene-MAB_1523c	1116.07	-0.797065	0.0789479	-10.0961	5.74944e-24	1.34759e-23
gene-MAB_1524c	2466.87	-0.519926	0.0626124	-8.30388	1.00765e-16	2.01895e-16
gene-MAB_1525c	388.041	-0.390071	0.106109	-3.67613	0.000236796	0.000321926
gene-MAB_1526	975.369	-0.335096	0.0859543	-3.89853	9.67768e-05	0.000134739
gene-MAB_1527	27296.3	4.19673	0.0585969	71.6203	0	0
gene-MAB_1528c	95916.8	5.12767	0.0613325	83.6045	0	0
gene-MAB_1529c	1036.77	-0.73489	0.0894565	-8.21505	2.12073e-16	4.21853e-16
gene-MAB_t5022c	12.9553	-0.0630768	0.512631	-0.123045	0.902071	0.911982
gene-MAB_1530	8507.12	1.50518	0.0708546	21.2432	3.81059e-100	2.09688e-99
gene-MAB_1531c	2062.04	0.670842	0.06368	10.5346	5.98523e-26	1.44723e-25
gene-MAB_t5023c	6.24928	-2.17036	0.84791	-2.55966	0.0104776	0.0129639
gene-MAB_1533c	2004.76	-0.556012	0.0826435	-6.72783	1.72206e-11	3.029e-11
gene-MAB_1534	9286.68	-0.415032	0.0538049	-7.71365	1.2227e-14	2.33228e-14
gene-MAB_1535c	1339.85	0.0913604	0.0725498	1.25928	0.20793	0.23042
gene-MAB_1536	327.657	-0.420894	0.115995	-3.62857	0.000284999	0.000386085
gene-MAB_1537c	2002.01	-0.994338	0.0675483	-14.7204	4.76901e-49	1.58935e-48
gene-MAB_1538	1710.34	-0.871636	0.0764654	-11.3991	4.22522e-30	1.09066e-29
gene-MAB_1539c	1527.76	-0.0541673	0.101978	-0.531165	0.595304	0.624065
gene-MAB_1540	2220.11	-1.50491	0.0811989	-18.5336	1.10559e-76	4.97617e-76
gene-MAB_1541	698.143	-0.1158	0.0857471	-1.35049	0.17686	0.197665
gene-MAB_1542c	3045.59	-0.32201	0.0675636	-4.76604	1.87886e-06	2.80531e-06
gene-MAB_1543	6708.75	0.131622	0.074035	1.77784	0.0754302	0.0872876
gene-MAB_1544c	6341.38	1.64961	0.0604013	27.3109	3.15251e-164	2.73383e-163
gene-MAB_1545c	1523.93	2.68025	0.0900501	29.764	1.14279e-194	1.16602e-193
gene-MAB_1546c	1120.74	2.99687	0.0835037	35.8891	4.52123e-282	6.58827e-281
gene-MAB_1547c	3185.58	2.35909	0.0610098	38.6674	0	0
gene-MAB_1548c	3621.34	2.59451	0.0641813	40.4247	0	0
gene-MAB_1549c	15999.1	0.967059	0.0525279	18.4104	1.08421e-75	4.82747e-75
gene-MAB_1550	554.883	-0.479476	0.0926702	-5.17401	2.29124e-07	3.52591e-07
gene-MAB_1551c	985.118	0.478043	0.0743449	6.43008	1.27537e-10	2.19209e-10
gene-MAB_1552	827.541	-0.49868	0.091116	-5.47303	4.4241e-08	6.99661e-08
gene-MAB_1553c	1635.85	-1.16339	0.0856303	-13.5862	4.83605e-42	1.47606e-41
gene-MAB_1554	404.505	-1.59609	0.109876	-14.5263	8.25099e-48	2.69023e-47
gene-MAB_1555	1228.44	-0.248896	0.0779495	-3.19304	0.00140785	0.00184143
gene-MAB_1556	4501.75	1.8671	0.0834276	22.3799	6.17611e-111	3.75631e-110
gene-MAB_t5024c	283.281	1.12039	0.15183	7.37923	1.5921e-13	2.9652e-13
gene-MAB_1557	4343.86	0.388184	0.0560371	6.92727	4.29034e-12	7.67688e-12
gene-MAB_1558c	1652.98	-0.198642	0.0711663	-2.79124	0.00525064	0.0066371
gene-MAB_1559	135.76	0.659679	0.172661	3.82066	0.000133096	0.00018371
gene-MAB_1560	17318.7	0.551897	0.0605722	9.11139	8.13334e-20	1.74502e-19
gene-MAB_1561	31339.4	-0.971643	0.0533705	-18.2056	4.65779e-74	2.02844e-73
gene-MAB_1562	1232.06	-0.751235	0.0717356	-10.4723	1.15812e-25	2.78677e-25
gene-MAB_1563	946.708	-0.706906	0.101961	-6.93308	4.11772e-12	7.37864e-12
gene-MAB_1564c	412.403	-0.0246936	0.121377	-0.203445	0.838787	0.85356
gene-MAB_1565c	2987.16	-0.812898	0.0603568	-13.4682	2.40621e-41	7.28166e-41
gene-MAB_1566c	1043.95	-0.212238	0.0805794	-2.63389	0.00844119	0.0105097
gene-MAB_1567	2744.58	-1.48287	0.0618962	-23.9574	7.73917e-127	5.29696e-126
gene-MAB_1568	663.273	-2.12915	0.124273	-17.1329	8.43701e-66	3.41397e-65
gene-MAB_1569	5935.81	-1.8554	0.0639164	-29.0285	2.87543e-185	2.77977e-184
gene-MAB_1570	1613.78	0.489572	0.071088	6.88684	5.70438e-12	1.01668e-11
gene-MAB_1571c	19429.3	0.441941	0.0562766	7.85302	4.06148e-15	7.86191e-15
gene-MAB_1572	53406.7	4.09993	0.0597939	68.5676	0	0
gene-MAB_1573c	14699.7	2.66003	0.0526775	50.4965	0	0
gene-MAB_1574	3558.96	-0.378469	0.0610821	-6.19607	5.78916e-10	9.72163e-10
gene-MAB_1575	1652.32	-0.494595	0.0768401	-6.43668	1.22114e-10	2.0996e-10
gene-MAB_1576	1152.35	-0.047943	0.0804287	-0.596093	0.551113	0.580679
gene-MAB_1577c	2241.64	0.0685457	0.067812	1.01082	0.312102	0.339277
gene-MAB_1578c	1090.76	0.610763	0.0833315	7.32932	2.31318e-13	4.29209e-13
gene-MAB_1579	281.201	-0.39375	0.126687	-3.10805	0.00188329	0.00244464
gene-MAB_t5025c	24.9322	-1.45789	0.406358	-3.58771	0.000333594	0.000450326
gene-MAB_t5026	155.521	-0.514471	0.165665	-3.1055	0.0018996	0.00246452
gene-MAB_1580	18401.7	-1.00763	0.0574464	-17.5403	7.05599e-69	2.93645e-68
gene-MAB_1581	15691.9	1.51666	0.0795469	19.0663	4.81331e-81	2.24365e-80
gene-MAB_1582	18066.6	1.33957	0.0681547	19.6549	5.25124e-86	2.54818e-85
gene-MAB_1583	29174.2	0.662386	0.0590281	11.2215	3.19682e-29	8.18393e-29
gene-MAB_1584	2564.15	0.624969	0.0668076	9.35475	8.37957e-21	1.84239e-20
gene-MAB_1585	2716.15	0.275372	0.0677084	4.06703	4.76155e-05	6.74847e-05
gene-MAB_1586c	2413.78	-0.390013	0.0809068	-4.82052	1.43184e-06	2.14495e-06
gene-MAB_1587c	1404.51	-0.677046	0.0782256	-8.65504	4.92725e-18	1.01507e-17
gene-MAB_1588c	2000.75	-1.7181	0.0668497	-25.7009	1.14178e-145	8.94876e-145
gene-MAB_1589	3960.31	-1.48947	0.0740023	-20.1273	4.25227e-90	2.15168e-89
gene-MAB_1590c	276.177	-1.28068	0.139008	-9.21297	3.17233e-20	6.86855e-20
gene-MAB_1591	533.944	-1.0138	0.0984751	-10.295	7.41969e-25	1.76404e-24
gene-MAB_1592c	1008.09	-1.07752	0.0799094	-13.4843	1.93585e-41	5.8654e-41
gene-MAB_1593c	3214.17	-0.366702	0.0573863	-6.39007	1.65813e-10	2.84209e-10
gene-MAB_1594	20940.6	-0.382592	0.0574172	-6.66337	2.6762e-11	4.69397e-11
gene-MAB_1595	12329.5	-0.0136103	0.0628306	-0.216619	0.828505	0.843961
gene-MAB_1596	1058.64	0.600378	0.0794612	7.55562	4.16864e-14	7.87604e-14
gene-MAB_1597	99.3464	-0.84444	0.199718	-4.22817	2.35601e-05	3.38549e-05
gene-MAB_1598	158.928	-0.607982	0.158801	-3.82857	0.000128889	0.000177952
gene-MAB_1599	2500.43	-0.517509	0.0625582	-8.27245	1.3123e-16	2.62091e-16
gene-MAB_1600c	910.998	-0.293553	0.0836499	-3.5093	0.000449282	0.000603863
gene-MAB_1601c	448.764	-0.591898	0.106671	-5.5488	2.87637e-08	4.57805e-08
gene-MAB_1602	8487.75	-1.88873	0.0755212	-25.0093	4.83963e-138	3.57859e-137
gene-MAB_1603	24156	0.792634	0.0526033	15.0682	2.6234e-51	9.09043e-51
gene-MAB_1604	7974.58	0.413875	0.0544493	7.60111	2.93607e-14	5.5642e-14
gene-MAB_1605	1393.84	-0.256517	0.0897244	-2.85894	0.00425057	0.00540043
gene-MAB_1606	3499.41	-0.571336	0.0712532	-8.01839	1.0714e-15	2.10344e-15
gene-MAB_1607	21831.6	-1.10818	0.0514474	-21.5401	6.556e-103	3.69351e-102
gene-MAB_1608c	930.959	-0.829539	0.0833735	-9.94967	2.5302e-23	5.86133e-23
gene-MAB_1609c	430.436	-0.620264	0.112009	-5.53761	3.0662e-08	4.87862e-08
gene-MAB_1610	10410.3	0.0171836	0.0945754	0.181692	0.855824	0.869828
gene-MAB_1611	9924.43	0.069635	0.070078	0.993678	0.320379	0.347819
gene-MAB_1612	6949.62	0.275798	0.054294	5.07971	3.78007e-07	5.77944e-07
gene-MAB_1613	2026.49	-0.382142	0.0666312	-5.73518	9.74094e-09	1.57305e-08
gene-MAB_1614	8473.51	-0.57789	0.156737	-3.687	0.000226911	0.000308826
gene-MAB_1615	6276.98	0.530233	0.0625076	8.4827	2.20022e-17	4.47154e-17
gene-MAB_1616	2559.28	1.7265	0.0702816	24.5655	2.95279e-133	2.11723e-132
gene-MAB_1617c	906.126	1.28976	0.0807377	15.9747	1.91645e-57	7.12787e-57
gene-MAB_1618	2944.57	-0.317748	0.0645509	-4.92245	8.54682e-07	1.29046e-06
gene-MAB_1619	1497.48	-0.481081	0.0695629	-6.91577	4.65331e-12	8.31737e-12
gene-MAB_1620	1494.16	-1.40854	0.0860574	-16.3675	3.26533e-60	1.25487e-59
gene-MAB_1621	1151.29	-0.235435	0.0778185	-3.02543	0.00248276	0.00319773
gene-MAB_1622	1005.23	-0.259247	0.0847504	-3.05894	0.00222119	0.00286901
gene-MAB_1623	1882.33	-0.214209	0.0669839	-3.19791	0.00138425	0.001812
gene-MAB_1624	1565.56	-0.564543	0.0750633	-7.5209	5.44012e-14	1.0251e-13
gene-MAB_1625	1495.98	-0.591492	0.0700058	-8.44919	2.93342e-17	5.94219e-17
gene-MAB_1626	349.73	-0.279804	0.114935	-2.43445	0.0149142	0.0182175
gene-MAB_1627	631.285	-1.41903	0.0953526	-14.8819	4.32065e-50	1.46548e-49
gene-MAB_1628c	1597.26	-2.20703	0.0817857	-26.9855	2.18671e-160	1.86058e-159
gene-MAB_1629c	1149.94	-0.889185	0.081777	-10.8733	1.54528e-27	3.85273e-27
gene-MAB_1630c	717.331	-0.598463	0.0859194	-6.9654	3.27468e-12	5.88922e-12
gene-MAB_1631c	78.5638	-0.758612	0.220144	-3.44598	0.000568995	0.00076147
gene-MAB_1632c	1863.07	-0.928015	0.0647552	-14.3311	1.39813e-46	4.49954e-46
gene-MAB_1633	2861.12	-0.556988	0.0710307	-7.84151	4.45159e-15	8.60698e-15
gene-MAB_1634c	8362.53	-0.334767	0.0600023	-5.57923	2.41588e-08	3.85749e-08
gene-MAB_1635	4016.22	0.368837	0.0601905	6.12783	8.90873e-10	1.48549e-09
gene-MAB_1636	1534.19	0.302732	0.0708273	4.27423	1.91803e-05	2.76814e-05
gene-MAB_1637	1574.18	-0.762062	0.0729378	-10.4481	1.49491e-25	3.58851e-25
gene-MAB_1638	10558.1	-0.816943	0.0572153	-14.2784	2.98326e-46	9.53915e-46
gene-MAB_1639c	2981.1	-0.252254	0.0658194	-3.83252	0.000126836	0.000175167
gene-MAB_1640	4774.83	-0.591508	0.0577515	-10.2423	1.28161e-24	3.04121e-24
gene-MAB_1641	2623.15	-0.98482	0.0761417	-12.934	2.89184e-38	8.40815e-38
gene-MAB_1642	252.942	-0.650766	0.127196	-5.11626	3.11659e-07	4.7709e-07
gene-MAB_1643	9524.26	0.513679	0.0523494	9.81251	9.94606e-23	2.27123e-22
gene-MAB_1644	2940.76	0.0805567	0.0687331	1.17202	0.241189	0.265559
gene-MAB_1645	1732.8	-0.367086	0.0772991	-4.74891	2.0452e-06	3.04817e-06
gene-MAB_1646c	2859.92	-0.83069	0.0594408	-13.9751	2.2123e-44	6.93559e-44
gene-MAB_1647c	738.118	-0.790833	0.0988478	-8.00052	1.239e-15	2.42863e-15
gene-MAB_1648c	1822.35	-0.339709	0.0672058	-5.05475	4.30952e-07	6.57274e-07
gene-MAB_1649c	263.903	-0.869722	0.130507	-6.66418	2.66154e-11	4.66991e-11
gene-MAB_1650c	1582.24	-0.760257	0.0826245	-9.20135	3.53471e-20	7.64316e-20
gene-MAB_1651	624.955	-0.499081	0.0907511	-5.49944	3.80996e-08	6.04267e-08
gene-MAB_1652	12176.6	3.64532	0.0573733	63.5369	0	0
gene-MAB_1653	9043.57	3.05253	0.0678439	44.9934	0	0
gene-MAB_1654	6736.33	3.18125	0.0571065	55.7073	0	0
gene-MAB_1655	9793.39	2.75404	0.054817	50.2406	0	0
gene-MAB_1656	1606.96	3.47655	0.0851926	40.8081	0	0
gene-MAB_1657c	7392	7.42481	0.336207	22.0841	4.49837e-108	2.66735e-107
gene-MAB_1658c	1885.65	1.80851	0.0680524	26.5752	1.31208e-155	1.08662e-154
gene-MAB_1659c	14693.8	1.76233	0.055603	31.6948	1.83303e-220	2.1133e-219
gene-MAB_1660c	11773.3	2.47769	0.0626833	39.5271	0	0
gene-MAB_1661c	10307.9	2.77108	0.0542855	51.0463	0	0
gene-MAB_1662c	42099.4	3.41048	0.0518592	65.7641	0	0
gene-MAB_1663	1439.61	-0.252479	0.0794615	-3.17737	0.00148617	0.00194182
gene-MAB_1664c	733.476	-0.081863	0.094506	-0.86622	0.386369	0.415826
gene-MAB_1665	2148.86	0.0771875	0.0637389	1.21099	0.225898	0.24922
gene-MAB_1666	9484.91	0.332499	0.0548164	6.06569	1.31388e-09	2.17913e-09
gene-MAB_1667	4415.77	0.0935819	0.0760207	1.231	0.218321	0.241423
gene-MAB_1668	9374.11	0.202578	0.061932	3.27098	0.00107174	0.00141184
gene-MAB_1669	4478.86	-0.161728	0.0760388	-2.12692	0.0334267	0.0398697
gene-MAB_1670	5938.4	-0.514688	0.065373	-7.8731	3.45967e-15	6.71527e-15
gene-MAB_1671	1170.09	-0.36001	0.0918065	-3.92139	8.8038e-05	0.000122986
gene-MAB_1672	4877.48	-0.66926	0.0556462	-12.0271	2.56118e-33	6.93543e-33
gene-MAB_1673	1167.58	0.22695	0.0734336	3.09055	0.00199789	0.00259002
gene-MAB_1674c	1735.81	-1.56953	0.0726601	-21.601	1.75638e-103	9.95147e-103
gene-MAB_1675	1109.53	-0.293477	0.075569	-3.88357	0.000102934	0.000143031
gene-MAB_1676	2864.06	-0.436009	0.0617633	-7.05936	1.67269e-12	3.03232e-12
gene-MAB_1677	1199.24	-0.151911	0.0754465	-2.01349	0.0440627	0.052056
gene-MAB_1678c	1525.8	0.0272571	0.0674932	0.40385	0.686323	0.711674
gene-MAB_1679c	3476.13	0.0934535	0.0612984	1.52457	0.127367	0.14433
gene-MAB_1680	33606.3	-6.7188	0.0692368	-97.041	0	0
gene-MAB_1681	27079.3	-6.81054	0.074199	-91.7876	0	0
gene-MAB_1682	16747.1	-7.23892	0.0796921	-90.8361	0	0
gene-MAB_1683	13482.5	-6.90056	0.0793412	-86.9733	0	0
gene-MAB_1684	26446.8	-7.18139	0.073715	-97.4211	0	0
gene-MAB_1685	26187	-7.24469	0.0738189	-98.1414	0	0
gene-MAB_1686	14378.5	-7.88952	0.106311	-74.2118	0	0
gene-MAB_1687	18534.6	-7.89655	0.0925372	-85.3338	0	0
gene-MAB_1688	34578.7	-8.13291	0.0850426	-95.6334	0	0
gene-MAB_1689	33808.2	-8.15043	0.0868235	-93.8735	0	0
gene-MAB_1690	22443.3	-7.95162	0.089431	-88.9135	0	0
gene-MAB_1691	7425.09	-7.90472	0.206675	-38.2472	0	0
gene-MAB_1692	60358.3	-8.10063	0.0751765	-107.755	0	0
gene-MAB_1693	18853.2	-8.42166	0.101239	-83.1863	0	0
gene-MAB_1694	6300.79	-8.31608	0.152389	-54.5713	0	0
gene-MAB_1695	12108.9	-8.10814	0.110539	-73.3513	0	0
gene-MAB_1696	5755.24	-7.61494	0.129543	-58.7833	0	0
gene-MAB_1697	5536.2	-7.64536	0.134583	-56.8078	0	0
gene-MAB_1698	9981.16	-7.86627	0.110089	-71.4537	0	0
gene-MAB_1699	9585.22	-7.26166	0.0980789	-74.0389	0	0
gene-MAB_1700	6366.78	-7.51582	0.119669	-62.8049	0	0
gene-MAB_1701	4201.95	-6.85113	0.119434	-57.3633	0	0
gene-MAB_1702	7742.65	0.701982	0.0578716	12.13	7.32679e-34	1.99818e-33
gene-MAB_1703	10467	0.0334224	0.057104	0.58529	0.558353	0.587559
gene-MAB_1704c	2747.18	1.17794	0.0629941	18.6992	5.02872e-78	2.28616e-77
gene-MAB_1705c	339.268	0.883409	0.117861	7.49535	6.61194e-14	1.24403e-13
gene-MAB_1706c	3460.43	-0.836352	0.0589957	-14.1765	1.28111e-45	4.06762e-45
gene-MAB_1707	1512.48	-1.78126	0.0811176	-21.959	7.09741e-107	4.13447e-106
gene-MAB_1708	3500.08	-0.278523	0.0641578	-4.34122	1.41693e-05	2.05508e-05
gene-MAB_1709c	1674.65	-0.740281	0.0754952	-9.80567	1.06437e-22	2.42608e-22
gene-MAB_t5027	94.2309	-0.690777	0.207268	-3.33277	0.000859867	0.00113999
gene-MAB_1710c	984.082	-0.555156	0.0893007	-6.21671	5.07693e-10	8.55162e-10
gene-MAB_1711c	3497.76	-0.526962	0.060537	-8.7048	3.18122e-18	6.59745e-18
gene-MAB_1712	3451.64	0.35426	0.06577	5.38635	7.19033e-08	1.12532e-07
gene-MAB_1713	3809.92	1.37081	0.0618512	22.163	7.82163e-109	4.66575e-108
gene-MAB_1714	1145.5	0.733395	0.0793579	9.2416	2.42828e-20	5.27367e-20
gene-MAB_1715c	694.466	0.0664928	0.0828465	0.802602	0.422205	0.452337
gene-MAB_1716c	351.313	-0.0436299	0.113325	-0.384997	0.70024	0.725311
gene-MAB_1717c	919.318	-0.348208	0.0818626	-4.25357	2.10392e-05	3.03113e-05
gene-MAB_1718	4848.05	0.624689	0.0586328	10.6543	1.66573e-26	4.08137e-26
gene-MAB_1719	6067.99	0.307446	0.0664396	4.62745	3.70194e-06	5.47306e-06
gene-MAB_1720	1277.42	0.49635	0.075879	6.54133	6.09742e-11	1.05679e-10
gene-MAB_1721	368.059	-0.0302053	0.10622	-0.284366	0.77613	0.796323
gene-MAB_1722	933.082	-0.288863	0.102668	-2.81357	0.00489941	0.00620417
gene-MAB_1723	1917.31	0.134185	0.074604	1.79863	0.0720768	0.0835431
gene-MAB_1724c	2553.56	-0.0865611	0.0613876	-1.41008	0.158517	0.178328
gene-MAB_1725c	2173.98	-1.26537	0.0779502	-16.233	2.9467e-59	1.12029e-58
gene-MAB_1726	2317.39	0.762313	0.0668727	11.3995	4.20739e-30	1.08662e-29
gene-MAB_1727c	1110.42	0.00561267	0.104121	0.0539055	0.95701	0.960684
gene-MAB_1728	56.9214	0.349227	0.251733	1.38729	0.165354	0.185473
gene-MAB_1729	56.9361	-0.277488	0.25201	-1.1011	0.270855	0.296384
gene-MAB_1730	14.8192	0.546613	0.491832	1.11138	0.266404	0.291963
gene-MAB_1731	83.2411	0.0732839	0.206231	0.355349	0.722328	0.74636
gene-MAB_1732	106.254	-0.44034	0.183764	-2.39622	0.016565	0.0201547
gene-MAB_1733	24.7824	-0.2618	0.379698	-0.689494	0.490513	0.520914
gene-MAB_1734	5.19178	2.11123	0.880182	2.39863	0.0164563	0.0200273
gene-MAB_1735	101.513	0.425572	0.188343	2.25957	0.0238482	0.0287556
gene-MAB_1736	222.787	0.389355	0.137281	2.83618	0.00456561	0.00579181
gene-MAB_1737	3.07564	-0.0230407	1.07045	-0.0215243	0.982827	0.984016
gene-MAB_1738	0.890234	0.588971	1.94447	0.302896	0.761969	0.783411
gene-MAB_1739	2.24727	-0.388698	1.22802	-0.316525	0.751604	0.773715
gene-MAB_1740	2.97084	-0.0116456	1.04957	-0.0110955	0.991147	0.991546
gene-MAB_1741	1.41551	-1.41338	1.67981	-0.84139	0.400129	0.42989
gene-MAB_1742	95.5976	-0.863852	0.200568	-4.30704	1.65457e-05	2.39417e-05
gene-MAB_1743	18.0536	-0.531413	0.44543	-1.19304	0.232856	0.256668
gene-MAB_1744	19.434	-0.250888	0.416913	-0.601775	0.547324	0.577053
gene-MAB_1745	19.298	0.170292	0.411781	0.413549	0.679204	0.705117
gene-MAB_1746	52.5212	-0.0184457	0.263141	-0.070098	0.944116	0.949466
gene-MAB_1747	15.4943	-0.526946	0.471467	-1.11767	0.263706	0.289198
gene-MAB_1748	94.6395	-0.619368	0.202046	-3.06548	0.00217323	0.00280858
gene-MAB_1749	20.5177	-0.7663	0.42766	-1.79184	0.0731578	0.0847369
gene-MAB_1750	69.8167	-0.489821	0.221094	-2.21544	0.0267298	0.0321132
gene-MAB_1751	23.9056	-0.341451	0.372513	-0.916615	0.359344	0.388001
gene-MAB_1752	28.0686	-1.373	0.364274	-3.76913	0.000163816	0.000225049
gene-MAB_1753	31.322	-1.06787	0.361594	-2.95324	0.00314458	0.00402925
gene-MAB_1754	18.4435	-1.4726	0.457786	-3.21679	0.00129631	0.00170092
gene-MAB_1755	28.5058	-1.18845	0.371004	-3.20334	0.00135842	0.00177912
gene-MAB_1756	75.227	-0.792188	0.240275	-3.297	0.000977225	0.00129007
gene-MAB_1757	519.647	0.362049	0.100564	3.60019	0.000317981	0.000430179
gene-MAB_1758	270.156	0.428787	0.134865	3.17937	0.00147598	0.00192902
gene-MAB_1759	303.052	0.661462	0.122111	5.41692	6.0636e-08	9.52277e-08
gene-MAB_1760	829.344	0.706798	0.0792056	8.92358	4.51451e-19	9.58659e-19
gene-MAB_1761	880.543	1.51612	0.0978015	15.502	3.36227e-54	1.20542e-53
gene-MAB_1762	1200.84	-0.320192	0.10137	-3.15865	0.00158504	0.0020683
gene-MAB_1763	1253.86	-0.641118	0.0824678	-7.77416	7.59502e-15	1.45995e-14
gene-MAB_1764	17.6691	0.810079	0.450664	1.79752	0.0722527	0.0837275
gene-MAB_1765	28.0151	0.0940107	0.358401	0.262306	0.793086	0.811586
gene-MAB_1766	646.399	0.927207	0.0978713	9.47374	2.69998e-21	5.98671e-21
gene-MAB_1767	1253.74	1.92033	0.203124	9.454	3.26121e-21	7.22468e-21
gene-MAB_1768	952.129	1.20362	0.0960819	12.527	5.31236e-36	1.49984e-35
gene-MAB_1769	940.127	0.865519	0.221932	3.89992	9.62228e-05	0.000134005
gene-MAB_1770	831.263	0.834435	0.206358	4.04363	5.26297e-05	7.4485e-05
gene-MAB_1771	900.345	0.763607	0.091577	8.33841	7.52955e-17	1.51169e-16
gene-MAB_1773c	897.276	0.0683629	0.0887207	0.770541	0.440979	0.471333
gene-MAB_1774	140.533	-0.669436	0.168459	-3.97388	7.07111e-05	9.92271e-05
gene-MAB_1775	5.70899	0.438954	0.764948	0.573835	0.566079	0.595186
gene-MAB_1776	10.0719	0.324287	0.583747	0.555526	0.578535	0.60751
gene-MAB_1777	1.50125	-3.80753	1.74729	-2.17911	0.0293239	0.0351213
gene-MAB_1778	10.5426	-0.107598	0.558367	-0.192702	0.847192	0.86176
gene-MAB_1779	16.3145	0.196258	0.453242	0.43301	0.665008	0.691157
gene-MAB_1780	6.44106	0.47939	0.721044	0.664855	0.506143	0.536253
gene-MAB_1781	6.95347	0.0409972	0.745452	0.0549965	0.956141	0.960199
gene-MAB_1782	135.444	0.312437	0.180891	1.72721	0.0841297	0.0968359
gene-MAB_1783	27.8966	0.44807	0.351106	1.27617	0.201896	0.223984
gene-MAB_1784	5.09725	0.436125	0.831098	0.524758	0.599752	0.628329
gene-MAB_1785	10.8301	0.514213	0.546425	0.941048	0.34668	0.375015
gene-MAB_1786	4.20498	1.00607	0.930242	1.08151	0.279469	0.305608
gene-MAB_1787	4.58727	0.430986	0.913851	0.471615	0.637201	0.664202
gene-MAB_1788	9.88173	0.0899545	0.575486	0.15631	0.875788	0.88794
gene-MAB_1789	6.62184	0.49025	0.728703	0.67277	0.501094	0.531243
gene-MAB_1790	0.35213	-1.84582	2.9579	-0.624031	0.532608	0.562253
gene-MAB_1791	2.58713	2.20245	1.311	1.67997	0.0929625	0.106583
gene-MAB_1792	11.5397	-0.067634	0.559066	-0.120977	0.903709	0.913081
gene-MAB_1793	4.89301	-1.17567	0.859861	-1.36727	0.171539	0.192064
gene-MAB_1795	0.547677	-0.915657	2.43537	-0.375982	0.70693	0.731668
gene-MAB_1796	81.5824	-0.203655	0.206288	-0.987236	0.323527	0.351082
gene-MAB_1797	5.22432	1.3869	0.833313	1.66431	0.0960497	0.109996
gene-MAB_1798	28.8084	0.0183317	0.338682	0.0541266	0.956834	0.960684
gene-MAB_1799	0.475338	1.20004	2.59016	0.463309	0.643143	0.669974
gene-MAB_1800	234.449	-1.141	0.338748	-3.36828	0.000756392	0.00100468
gene-MAB_1801	29.6228	0.185183	0.350306	0.528632	0.597061	0.625774
gene-MAB_1802	6.2355	1.07377	0.741675	1.44776	0.147683	0.166479
gene-MAB_1803	20.5046	0.848834	0.411224	2.06417	0.0390018	0.046253
gene-MAB_1804	2.9263	0.0133458	1.11488	0.0119706	0.990449	0.991047
gene-MAB_1805	28.8565	0.749862	0.357298	2.0987	0.0358432	0.0426598
gene-MAB_1806	2.95193	1.07157	1.05545	1.01527	0.309975	0.337039
gene-MAB_1807	6.09242	-0.545544	0.7576	-0.720095	0.471466	0.501545
gene-MAB_1808	1.40633	-1.5377	1.6283	-0.944364	0.344984	0.373307
gene-MAB_1809	10.0642	0.295163	0.580675	0.508311	0.611235	0.639551
gene-MAB_1810	18.9635	0.724369	0.426227	1.69949	0.0892269	0.102418
gene-MAB_1811	69.3892	0.309955	0.249335	1.24313	0.213821	0.236526
gene-MAB_1812c	836.267	-0.323189	0.0865922	-3.73232	0.000189726	0.000259711
gene-MAB_1813	10.107	-0.139377	0.56951	-0.244731	0.806665	0.82374
gene-MAB_1814	88.8997	0.555961	0.209212	2.65741	0.00787441	0.00982272
gene-MAB_1815	219.855	0.023151	0.138798	0.166796	0.867531	0.880646
gene-MAB_t5028	9.6064	-1.37939	0.649615	-2.12339	0.0337213	0.0401922
gene-MAB_1816c	128.339	-0.390856	0.172384	-2.26736	0.0233682	0.0282042
gene-MAB_1817c	12.7223	1.42753	0.530494	2.69095	0.00712488	0.00892451
gene-MAB_1818	182.058	1.39971	0.152597	9.17262	4.6168e-20	9.95697e-20
gene-MAB_1819c	1201.85	0.266447	0.0759857	3.50654	0.000453972	0.000609671
gene-MAB_1820c	600.304	0.119063	0.0919131	1.29539	0.195187	0.216879
gene-MAB_1821	4185.67	-0.811481	0.0655453	-12.3805	3.33465e-35	9.26209e-35
gene-MAB_1822	2280.61	-0.713825	0.0719603	-9.91969	3.41803e-23	7.89963e-23
gene-MAB_1823c	3643.32	0.119103	0.0690585	1.72467	0.0845864	0.0973165
gene-MAB_1825c	849.888	-0.679314	0.0983009	-6.91056	4.82757e-12	8.62575e-12
gene-MAB_1826	3596.29	-1.42855	0.0719388	-19.8579	9.4253e-88	4.66013e-87
gene-MAB_1827c	1111.24	-0.514461	0.0887287	-5.79813	6.70576e-09	1.08927e-08
gene-MAB_1828	580.811	0.0100142	0.0994415	0.100705	0.919785	0.927437
gene-MAB_1829	704.602	0.357635	0.0921138	3.88254	0.000103372	0.000143559
gene-MAB_1830	2543.42	-0.535891	0.0766645	-6.99008	2.74738e-12	4.94986e-12
gene-MAB_1831	470.14	-0.244148	0.0965419	-2.52893	0.0114411	0.0141069
gene-MAB_1832	1698.3	-0.286526	0.0713856	-4.01378	5.97535e-05	8.43029e-05
gene-MAB_1833	524.821	-0.229842	0.0959856	-2.39454	0.0166411	0.0202373
gene-MAB_1834	612.811	0.259783	0.087909	2.95514	0.00312526	0.00400552
gene-MAB_1835c	2681.74	0.660626	0.0636915	10.3723	3.31489e-25	7.9229e-25
gene-MAB_1836	54.7967	0.804953	0.258668	3.11191	0.00185879	0.0024141
gene-MAB_1837c	194.418	-0.313428	0.16403	-1.9108	0.0560303	0.0656793
gene-MAB_1838	262.212	-0.126308	0.121346	-1.04089	0.297926	0.324577
gene-MAB_1839	711.344	-0.376051	0.091713	-4.10031	4.12606e-05	5.87124e-05
gene-MAB_1840c	6406.64	-1.07268	0.0638736	-16.7937	2.71362e-63	1.07442e-62
gene-MAB_1841c	766.057	0.369903	0.107496	3.4411	0.000579347	0.000774906
gene-MAB_1842c	2047.76	0.590791	0.0631961	9.34854	8.88621e-21	1.95206e-20
gene-MAB_1843	1293.18	-0.102602	0.0820641	-1.25027	0.211201	0.233888
gene-MAB_1844	429.362	-0.0841901	0.10229	-0.823053	0.410478	0.440532
gene-MAB_1845c	467.036	-0.613474	0.0979214	-6.26496	3.72919e-10	6.31573e-10
gene-MAB_1846	2329.82	2.03038	0.0766722	26.4813	1.59045e-154	1.30844e-153
gene-MAB_1847	214.381	1.34113	0.143583	9.34042	9.59494e-21	2.10403e-20
gene-MAB_1848	141.328	-0.100298	0.163337	-0.614059	0.539177	0.568946
gene-MAB_1849	1805.33	1.40628	0.0647206	21.7285	1.10337e-104	6.32371e-104
gene-MAB_1850c	664.83	1.35361	0.0924913	14.635	1.6792e-48	5.54416e-48
gene-MAB_1851	1137.52	0.048098	0.073812	0.651629	0.51464	0.544533
gene-MAB_1852c	2573.58	0.76342	0.0670593	11.3843	5.00971e-30	1.29114e-29
gene-MAB_1853c	98.4873	1.60467	0.217595	7.37456	1.64892e-13	3.06871e-13
gene-MAB_1854c	2503.3	1.71589	0.0626536	27.387	3.921e-165	3.4062e-164
gene-MAB_1855c	485.448	0.68126	0.0998368	6.82374	8.8699e-12	1.57128e-11
gene-MAB_1856	390.472	0.473321	0.120752	3.91979	8.8627e-05	0.000123739
gene-MAB_1857c	439.552	0.569869	0.101073	5.6382	1.71837e-08	2.75617e-08
gene-MAB_1858	486.7	0.359536	0.108973	3.29932	0.000969208	0.00128017
gene-MAB_1859	248.266	0.473085	0.127049	3.72364	0.000196371	0.000268658
gene-MAB_1860	325.641	0.194423	0.11298	1.72086	0.0852766	0.0980652
gene-MAB_1861c	392.725	-0.282346	0.104879	-2.69212	0.00709986	0.00889541
gene-MAB_1862	501.891	0.272348	0.0995831	2.73488	0.00624027	0.00784812
gene-MAB_1863	1483.99	0.225228	0.069838	3.22501	0.0012597	0.00165418
gene-MAB_1864	1708.09	0.218887	0.0681238	3.21307	0.00131323	0.00172267
gene-MAB_1865	1823.54	0.247129	0.0659751	3.74578	0.000179831	0.000246369
gene-MAB_1866c	2898.41	2.73406	0.0687204	39.7852	0	0
gene-MAB_1867	748.564	-1.13397	0.107328	-10.5655	4.30801e-26	1.04677e-25
gene-MAB_1868c	718.366	-0.004833	0.0856226	-0.0564454	0.954987	0.959622
gene-MAB_1869c	2722.58	0.180131	0.0739863	2.43465	0.0149061	0.0182121
gene-MAB_1870	423.977	-0.748028	0.115765	-6.46159	1.0361e-10	1.78269e-10
gene-MAB_1871	9950.63	0.798575	0.0638073	12.5154	6.14907e-36	1.73068e-35
gene-MAB_1872c	2954.16	0.765713	0.062137	12.323	6.81355e-35	1.88406e-34
gene-MAB_1873c	862.07	1.6375	0.0817069	20.0411	2.41312e-89	1.21242e-88
gene-MAB_1874	878.427	-0.3308	0.0830343	-3.98389	6.77951e-05	9.5216e-05
gene-MAB_1875c	5920.73	-1.11431	0.0600666	-18.5513	7.96491e-77	3.58818e-76
gene-MAB_1876c	56156.8	-1.4354	0.0566497	-25.3382	1.21215e-141	9.25218e-141
gene-MAB_1877c	76494.5	-1.48391	0.0545668	-27.1944	7.57053e-163	6.51958e-162
gene-MAB_1878c	57523.3	-0.837079	0.0799575	-10.469	1.19842e-25	2.88095e-25
gene-MAB_1879c	38618.8	-0.435988	0.0552752	-7.8876	3.08061e-15	5.98653e-15
gene-MAB_1880c	1339.94	-0.0524848	0.0833498	-0.629693	0.528895	0.558572
gene-MAB_1881c	639.31	-0.959235	0.0944489	-10.1561	3.11171e-24	7.3489e-24
gene-MAB_1882c	180.329	-0.95832	0.15068	-6.35996	2.01811e-10	3.44722e-10
gene-MAB_1883c	424.153	-0.731297	0.103537	-7.06314	1.62787e-12	2.95214e-12
gene-MAB_1884c	20149.8	-1.19249	0.0533769	-22.3409	1.48034e-110	8.97053e-110
gene-MAB_1885	587.902	-0.231565	0.102376	-2.2619	0.0237034	0.0285879
gene-MAB_1886	2979.55	-0.276723	0.0728729	-3.79734	0.000146259	0.000201431
gene-MAB_1887	2967.87	-0.581064	0.0670478	-8.66642	4.45923e-18	9.19797e-18
gene-MAB_t5029	70.0913	-0.781006	0.237948	-3.28225	0.00102981	0.00135733
gene-MAB_1888	606.358	-1.20707	0.0943105	-12.7989	1.6622e-37	4.79644e-37
gene-MAB_1889	2260.44	1.09476	0.0679515	16.1109	2.14002e-58	8.04976e-58
gene-MAB_1890c	946.201	0.364011	0.0818011	4.44995	8.58902e-06	1.25452e-05
gene-MAB_1891	71.0833	0.842552	0.235753	3.57387	0.000351737	0.000474554
gene-MAB_1892	649.82	0.0814595	0.0924032	0.881566	0.378012	0.407361
gene-MAB_1893	1766.9	-0.115976	0.0720554	-1.60954	0.107498	0.122513
gene-MAB_1894c	788.184	-0.338258	0.0888231	-3.80822	0.000139969	0.000193036
gene-MAB_1895c	4922.83	-0.238941	0.0615296	-3.88336	0.000103024	0.000143116
gene-MAB_1896c	1191.24	0.59323	0.0950089	6.24394	4.26688e-10	7.20182e-10
gene-MAB_1897c	1967.53	-1.51029	0.0719945	-20.9778	1.04566e-97	5.62328e-97
gene-MAB_1898	606.731	-1.20519	0.101208	-11.9081	1.07409e-32	2.88495e-32
gene-MAB_1899c	888.842	0.342939	0.0828536	4.1391	3.48672e-05	4.97859e-05
gene-MAB_1900c	483.047	0.600064	0.09974	6.01629	1.78463e-09	2.94026e-09
gene-MAB_1901c	1027.67	0.354286	0.0769807	4.60227	4.17902e-06	6.16371e-06
gene-MAB_1902	613.422	0.170004	0.0910165	1.86784	0.0617843	0.0721179
gene-MAB_1903	1194.82	-0.200733	0.0816582	-2.45821	0.0139632	0.0171148
gene-MAB_1904	1179.31	-0.216861	0.0785043	-2.7624	0.00573773	0.00723257
gene-MAB_1905	2244.18	-0.407635	0.0664984	-6.12999	8.78823e-10	1.46638e-09
gene-MAB_1906	1904.47	-0.889931	0.0702446	-12.669	8.77828e-37	2.50974e-36
gene-MAB_1907	468.619	0.040111	0.0970197	0.413432	0.67929	0.705117
gene-MAB_1908c	340.631	-1.0287	0.122109	-8.42443	3.62505e-17	7.34021e-17
gene-MAB_1909c	240.013	-2.1227	0.145212	-14.618	2.15743e-48	7.10893e-48
gene-MAB_1910c	163.53	-2.1902	0.181415	-12.0729	1.46936e-33	3.98758e-33
gene-MAB_1911c	375.575	-1.80598	0.115595	-15.6234	5.04302e-55	1.82511e-54
gene-MAB_1912c	567.545	-1.46786	0.100497	-14.606	2.57188e-48	8.46336e-48
gene-MAB_1913	183342	-0.338704	0.211817	-1.59905	0.10981	0.124834
gene-MAB_1914c	5925.46	-2.07239	0.0555657	-37.2962	1.89101e-304	2.95486e-303
gene-MAB_1915	17137.3	-1.03813	0.0536087	-19.3649	1.52705e-83	7.25421e-83
gene-MAB_1916c	1962.4	0.402577	0.0664283	6.06032	1.35847e-09	2.25158e-09
gene-MAB_1917	2533.63	-1.74536	0.064678	-26.9854	2.19546e-160	1.86483e-159
gene-MAB_1918	8507.54	0.752649	0.0504933	14.9059	3.01552e-50	1.02631e-49
gene-MAB_1919	5292.63	-1.09767	0.0582829	-18.8334	4.01987e-79	1.83929e-78
gene-MAB_1920	7383.33	-0.567657	0.0572809	-9.91005	3.76471e-23	8.69682e-23
gene-MAB_1921	4735.4	-1.59765	0.0636981	-25.0816	7.89452e-139	5.90782e-138
gene-MAB_1922	1643.21	-0.697328	0.0789333	-8.8344	1.00636e-18	2.11621e-18
gene-MAB_1923c	1235.41	-0.0193716	0.0798534	-0.242589	0.808324	0.825094
gene-MAB_1924	634.904	-0.116307	0.0864269	-1.34572	0.178392	0.199251
gene-MAB_1925	144195	1.44195	0.0565863	25.4823	3.0997e-143	2.38059e-142
gene-MAB_1926	40712.4	1.50767	0.0707069	21.3228	6.97613e-101	3.88179e-100
gene-MAB_1927	15462.6	0.946507	0.0604924	15.6467	3.49846e-55	1.26889e-54
gene-MAB_1928c	1051.02	0.549055	0.0768429	7.14516	8.98918e-13	1.64157e-12
gene-MAB_1929	2766.11	-0.311684	0.0696535	-4.47477	7.64929e-06	1.11924e-05
gene-MAB_1930c	3090.25	1.03893	0.0598166	17.3685	1.42796e-67	5.86894e-67
gene-MAB_1931c	8055.08	3.54935	0.0582902	60.8911	0	0
gene-MAB_1932c	32003.9	2.56652	0.0512434	50.0848	0	0
gene-MAB_1933c	15086.3	-1.16284	0.0584073	-19.9092	3.38374e-88	1.68306e-87
gene-MAB_1934	1112.02	-0.332181	0.0783409	-4.24019	2.23327e-05	3.2147e-05
gene-MAB_1935	956.637	-0.696712	0.0880094	-7.91634	2.44613e-15	4.76472e-15
gene-MAB_1936	1260.62	-0.196005	0.0712959	-2.74917	0.00597463	0.00752355
gene-MAB_1937	1346.04	-0.55972	0.0691972	-8.08877	6.02708e-16	1.18985e-15
gene-MAB_1938c	263.084	-0.252433	0.130661	-1.93197	0.0533637	0.0627014
gene-MAB_1939	921.393	0.682741	0.0810743	8.42117	3.72736e-17	7.5443e-17
gene-MAB_1940c	5192.68	-0.328984	0.0589957	-5.5764	2.4554e-08	3.91934e-08
gene-MAB_1942c	3838.41	-0.305466	0.0557221	-5.48195	4.20653e-08	6.65889e-08
gene-MAB_1943c	3034.5	-0.356524	0.0612149	-5.82414	5.74074e-09	9.34351e-09
gene-MAB_1944c	6559.56	-0.285263	0.0661465	-4.31259	1.61351e-05	2.3368e-05
gene-MAB_1945c	21731.5	0.115062	0.0573629	2.00587	0.0448703	0.0529597
gene-MAB_1946	143.167	0.783901	0.166753	4.70097	2.58929e-06	3.84525e-06
gene-MAB_1947	887.972	0.820209	0.0813543	10.0819	6.64027e-24	1.55346e-23
gene-MAB_1948c	9579.12	0.505281	0.0549173	9.20076	3.55442e-20	7.67575e-20
gene-MAB_1949	4140.95	-0.19153	0.0774663	-2.47243	0.0134199	0.0164569
gene-MAB_1950	9069.63	1.09261	0.05415	20.1775	1.54244e-90	7.85284e-90
gene-MAB_1951c	1862.64	0.495542	0.0637393	7.77451	7.57387e-15	1.45645e-14
gene-MAB_1952c	967.937	-1.40648	0.0993953	-14.1503	1.85874e-45	5.8866e-45
gene-MAB_1953c	2256.72	-0.607486	0.0746118	-8.14195	3.88969e-16	7.70648e-16
gene-MAB_1954c	1546.56	-0.0423537	0.0681215	-0.621738	0.534114	0.563724
gene-MAB_1955c	3188.85	-0.0366283	0.0684848	-0.534839	0.592762	0.621793
gene-MAB_1956	974.09	-0.135854	0.085333	-1.59204	0.111376	0.126584
gene-MAB_1957	37401	3.43	0.0681058	50.3629	0	0
gene-MAB_1958c	20983.6	4.28299	0.0531003	80.6584	0	0
gene-MAB_1959	19717.9	3.07091	0.0573602	53.5372	0	0
gene-MAB_1960c	8478.21	0.254639	0.0544394	4.67747	2.9043e-06	4.30919e-06
gene-MAB_1961	12320.7	-1.20968	0.0529971	-22.8254	2.56711e-115	1.6005e-114
gene-MAB_1962	3227.49	-1.19323	0.0604122	-19.7515	7.78294e-87	3.81019e-86
gene-MAB_1963	7097.89	-1.35989	0.0803325	-16.9283	2.78191e-64	1.10764e-63
gene-MAB_1964	2697.36	-1.66998	0.0669526	-24.9428	2.55577e-137	1.88421e-136
gene-MAB_1965c	1205.98	0.073335	0.0753355	0.973445	0.330332	0.358076
gene-MAB_1966c	17521.4	-0.920274	0.0549802	-16.7383	6.89658e-63	2.72409e-62
gene-MAB_1967c	11183.4	-1.07288	0.0552104	-19.4325	4.09579e-84	1.95317e-83
gene-MAB_1968c	9649.62	-0.945266	0.0547719	-17.2582	9.70524e-67	3.95939e-66
gene-MAB_1969c	6978.95	-0.800323	0.054606	-14.6563	1.22765e-48	4.06139e-48
gene-MAB_1970	3478.55	0.558693	0.0707601	7.89559	2.88936e-15	5.61927e-15
gene-MAB_1971c	2769.1	2.15152	0.0629439	34.1815	4.5583e-256	6.10517e-255
gene-MAB_1972c	644.838	0.553099	0.0913904	6.05205	1.43015e-09	2.36564e-09
gene-MAB_1973	5083.08	2.63059	0.0692916	37.9641	0	0
gene-MAB_1974	27559.4	0.387235	0.0546431	7.08662	1.37428e-12	2.50139e-12
gene-MAB_1975	3645.49	0.111705	0.0572468	1.95128	0.0510232	0.0600081
gene-MAB_1976	1649.47	-0.531621	0.0803563	-6.6158	3.69547e-11	6.44988e-11
gene-MAB_1977	1521.57	0.255527	0.0663881	3.84899	0.000118604	0.000164209
gene-MAB_1978c	17421.7	-0.564979	0.0532299	-10.6139	2.56676e-26	6.25821e-26
gene-MAB_1979	1133.23	-1.4844	0.082329	-18.0301	1.13154e-72	4.85129e-72
gene-MAB_1980c	749.111	-0.903231	0.0848473	-10.6454	1.83256e-26	4.4835e-26
gene-MAB_1981	5808.61	0.10668	0.0641231	1.66368	0.0961764	0.110115
gene-MAB_1982	4577.44	-0.227398	0.0780866	-2.91213	0.00358974	0.00458192
gene-MAB_1983	1137.15	-0.646767	0.0852852	-7.58358	3.36159e-14	6.36332e-14
gene-MAB_1984	9863.44	0.245434	0.0634775	3.86647	0.000110421	0.000153049
gene-MAB_1985	3725.88	-0.631823	0.0563192	-11.2186	3.30485e-29	8.45612e-29
gene-MAB_1986	879.039	-1.288	0.098394	-13.0903	3.7434e-39	1.09935e-38
gene-MAB_1987	28414	1.37957	0.0559162	24.6721	2.13383e-134	1.5389e-133
gene-MAB_1988c	5895.33	1.11896	0.0547669	20.4313	8.81222e-93	4.566e-92
[truncated: 2,971 more rows]

## Sheet: Supplementary Data 2.
Supplementary Data 2. Changes in gene expression levels of M. abscessus after Ni2+ treatment.
	baseMean	log2FoldChange	lfcSE	stat	pvalue	padj
gene-MAB_0001	2494.4	-0.932056	0.076735	-12.1464	5.9937e-34	2.41645e-33
gene-MAB_0002	7521.05	-0.902607	0.0677716	-13.3184	1.81024e-40	8.37974e-40
gene-MAB_0003	3336.82	-0.989345	0.0800446	-12.3599	4.30564e-35	1.78814e-34
gene-MAB_0004	1522.01	-0.706522	0.079969	-8.83495	1.00143e-18	2.75269e-18
gene-MAB_0005	961.316	-0.674066	0.0925654	-7.28205	3.28773e-13	7.47034e-13
gene-MAB_0006	14407.8	-0.434689	0.081633	-5.32492	1.00998e-07	1.84501e-07
gene-MAB_0007	1997.95	-0.57952	0.109659	-5.28474	1.25884e-07	2.29119e-07
gene-MAB_0008	406.582	-0.723481	0.115809	-6.24721	4.17844e-10	8.51634e-10
gene-MAB_0009	1310.06	-0.701753	0.121669	-5.76771	8.03536e-09	1.54756e-08
gene-MAB_0010c	3221.17	0.20813	0.0628827	3.30982	0.000933575	0.00136948
gene-MAB_0011c	789.286	0.700198	0.124713	5.61446	1.97181e-08	3.73532e-08
gene-MAB_0012c	560.653	0.404697	0.139439	2.90231	0.0037042	0.00517983
gene-MAB_0013c	222.908	0.180387	0.136436	1.32213	0.186125	0.215749
gene-MAB_0014	96.4685	0.948078	0.246811	3.84131	0.000122377	0.000190585
gene-MAB_0015	91.9972	0.375637	0.225538	1.66551	0.0958106	0.11534
gene-MAB_0016	1434.31	0.511784	0.0855168	5.9846	2.16925e-09	4.2927e-09
gene-MAB_0017	820.217	0.0882727	0.090224	0.978373	0.32789	0.366396
gene-MAB_0018c	699.168	0.821061	0.0910319	9.01948	1.88976e-19	5.33019e-19
gene-MAB_0019	22680.2	0.0897567	0.0616179	1.45667	0.145208	0.170953
gene-MAB_0020	8767.56	-0.160366	0.0873238	-1.83645	0.0662906	0.0812199
gene-MAB_t5001	149.859	-0.664737	0.177195	-3.75144	0.00017582	0.000270878
gene-MAB_t5002	67.8019	-0.204182	0.263274	-0.775548	0.438016	0.478896
gene-MAB_0022c	1015.55	-0.908071	0.0863664	-10.5142	7.43356e-26	2.52375e-25
gene-MAB_0023	2218.71	-0.877576	0.0789629	-11.1138	1.07506e-28	3.88635e-28
gene-MAB_0024c	2572.67	-0.560687	0.0867497	-6.46328	1.0246e-10	2.13741e-10
gene-MAB_0025	9840.39	-0.287718	0.069546	-4.13709	3.51745e-05	5.67799e-05
gene-MAB_0026	7728.88	-0.384241	0.0695358	-5.5258	3.27983e-08	6.14752e-08
gene-MAB_0027c	2299.3	0.886853	0.0671383	13.2093	7.74949e-40	3.54435e-39
gene-MAB_0028c	1029.83	-0.438818	0.0883675	-4.96583	6.84079e-07	1.20704e-06
gene-MAB_0029c	1816.44	-0.247472	0.0937297	-2.64027	0.00828406	0.0112178
gene-MAB_0030	769.958	-0.186588	0.125818	-1.483	0.138074	0.163133
gene-MAB_0031	1872.98	0.166163	0.0840637	1.97663	0.0480833	0.0599021
gene-MAB_0032	3018.53	0.925975	0.0672718	13.7647	4.1567e-43	2.0045e-42
gene-MAB_0033c	5801.57	-0.548115	0.0638236	-8.58796	8.85253e-18	2.36401e-17
gene-MAB_0034c	4676.05	-0.755672	0.0628572	-12.0221	2.72129e-33	1.08306e-32
gene-MAB_0035c	2967.57	-0.513254	0.0689033	-7.44891	9.4117e-14	2.19371e-13
gene-MAB_0036c	2707.15	-0.534433	0.0691812	-7.72512	1.11749e-14	2.69839e-14
gene-MAB_0037c	10114.9	-0.380408	0.0703467	-5.40762	6.38679e-08	1.1793e-07
gene-MAB_0038c	6886.24	-0.0503395	0.0717121	-0.701967	0.4827	0.522688
gene-MAB_0039c	27066.4	0.212181	0.0721847	2.93942	0.00328831	0.00461647
gene-MAB_t5003	27.0349	-0.446888	0.41989	-1.0643	0.287194	0.323615
gene-MAB_0042	412.408	-1.26099	0.167335	-7.53567	4.85821e-14	1.14472e-13
gene-MAB_0043	549.37	-1.12188	0.110443	-10.1579	3.05437e-24	1.00007e-23
gene-MAB_0044	206.262	-0.833934	0.152187	-5.47968	4.26103e-08	7.94465e-08
gene-MAB_0045	343.322	-0.346678	0.127067	-2.72831	0.00636591	0.00869862
gene-MAB_0046	44.0692	-1.81537	0.350613	-5.17772	2.24619e-07	4.0482e-07
gene-MAB_0047	310.732	-1.83093	0.14418	-12.6988	6.00078e-37	2.58956e-36
gene-MAB_0048	175.997	-2.52666	0.198011	-12.7602	2.73499e-37	1.18748e-36
gene-MAB_0049	261.004	-2.11573	0.150608	-14.0479	7.93198e-45	3.94376e-44
gene-MAB_0050c	68.3727	-0.380551	0.241611	-1.57506	0.115243	0.137533
gene-MAB_0051	111.386	-0.379134	0.188396	-2.01244	0.044174	0.0552536
gene-MAB_0052	80.6545	-0.651549	0.221016	-2.94797	0.00319868	0.00450336
gene-MAB_0053c	68.3719	-0.787356	0.251062	-3.1361	0.00171213	0.00246283
gene-MAB_0054c	69.9256	0.115218	0.228503	0.504229	0.614101	0.650093
gene-MAB_0055c	773.72	1.02864	0.098698	10.4221	1.96642e-25	6.61734e-25
gene-MAB_0056c	3080	0.5847	0.0646176	9.04862	1.44787e-19	4.10244e-19
gene-MAB_0057	771.152	0.648327	0.0944117	6.86701	6.55608e-12	1.42762e-11
gene-MAB_0058c	12863.4	1.04753	0.0638269	16.412	1.57036e-60	1.04839e-59
gene-MAB_0059c	3.06371	-0.32774	1.13882	-0.28779	0.773507	0.801087
gene-MAB_0060	235.662	-0.428457	0.157238	-2.7249	0.00643204	0.00878656
gene-MAB_0061	344.382	-0.179462	0.126974	-1.41338	0.157544	0.18434
gene-MAB_0062	3634.17	0.361171	0.0668043	5.40641	6.4302e-08	1.18687e-07
gene-MAB_0063c	776.144	1.77651	0.101795	17.4518	3.33787e-68	2.48937e-67
gene-MAB_0064c	6554.58	0.245899	0.0653119	3.765	0.000166551	0.000257312
gene-MAB_0065c	6270.15	-0.314519	0.0698179	-4.50485	6.64199e-06	1.11739e-05
gene-MAB_0066c	201.995	0.471107	0.157081	2.99913	0.0027075	0.00383685
gene-MAB_0067	38.4454	-0.233548	0.315789	-0.739572	0.45956	0.500249
gene-MAB_0068	914.771	0.0591065	0.0944509	0.625791	0.531452	0.570258
gene-MAB_0069	1440.94	-0.00299247	0.0846099	-0.0353678	0.971786	0.975518
gene-MAB_0070	434.602	-0.488842	0.112214	-4.35633	1.32259e-05	2.19123e-05
gene-MAB_0071c	942.716	0.236039	0.0854242	2.76313	0.00572491	0.00786601
gene-MAB_0072c	48.8586	-0.919413	0.319067	-2.88157	0.00395699	0.00551469
gene-MAB_0073c	45.5341	-1.63217	0.354483	-4.60437	4.13724e-06	7.03515e-06
gene-MAB_0074c	106.152	-0.988425	0.203431	-4.85877	1.1812e-06	2.0644e-06
gene-MAB_0075	145.256	-1.70406	0.193695	-8.79766	1.39704e-18	3.81899e-18
gene-MAB_0076	198.186	-1.64031	0.168939	-9.70948	2.74735e-22	8.48111e-22
gene-MAB_0077	333.982	-1.93002	0.149984	-12.8682	6.79478e-38	2.98405e-37
gene-MAB_0078	123.743	-2.07689	0.225731	-9.20074	3.55493e-20	1.02958e-19
gene-MAB_0079c	17.9108	-0.999859	0.474092	-2.109	0.034945	0.0443886
gene-MAB_0080c	179.564	-0.593286	0.158129	-3.75192	0.000175483	0.000270522
gene-MAB_0081	163.656	-1.06207	0.172542	-6.1554	7.48903e-10	1.51273e-09
gene-MAB_0082c	777.498	0.610963	0.112417	5.43479	5.48623e-08	1.0168e-07
gene-MAB_0083	210.064	0.819618	0.142431	5.75451	8.6893e-09	1.67221e-08
gene-MAB_0084	853.433	0.327789	0.0876039	3.74171	0.000182772	0.000281235
gene-MAB_0085c	463.625	1.63704	0.127171	12.8727	6.40954e-38	2.82236e-37
gene-MAB_0086	2408.08	3.83441	0.0868265	44.1617	0	0
gene-MAB_0087c	1002.97	1.66404	0.0882401	18.8581	2.52321e-79	2.21037e-78
gene-MAB_0088c	3654.2	0.0167218	0.0983738	0.169982	0.865024	0.882435
gene-MAB_0089c	2425.56	0.223096	0.0821044	2.71722	0.00658333	0.00898088
gene-MAB_0090c	837.354	0.214329	0.0894803	2.39526	0.0166086	0.0218009
gene-MAB_0091	35753.1	-0.0824064	0.0598706	-1.37641	0.168695	0.196646
gene-MAB_0092	15413	-0.453847	0.0622832	-7.28683	3.17326e-13	7.21685e-13
gene-MAB_0093	1398.88	1.20342	0.0900177	13.3687	9.21282e-41	4.28867e-40
gene-MAB_0094c	855.351	0.766351	0.0868914	8.81965	1.1482e-18	3.14741e-18
gene-MAB_0095	545.676	0.58577	0.114798	5.10261	3.34995e-07	5.99611e-07
gene-MAB_0096	1073.23	-0.965848	0.0994545	-9.71147	2.69434e-22	8.32782e-22
gene-MAB_0097	1089.35	0.859648	0.0861077	9.98341	1.80163e-23	5.7883e-23
gene-MAB_0098	154.856	0.1281	0.162167	0.789925	0.429571	0.470181
gene-MAB_0099	326.548	-0.306305	0.123791	-2.47438	0.0133469	0.0176973
gene-MAB_0100	161.717	0.000397608	0.168909	0.00235398	0.998122	0.998323
gene-MAB_0101	261.215	-0.152932	0.140343	-1.0897	0.275846	0.312173
gene-MAB_0102	132.01	-0.834121	0.191064	-4.36567	1.26733e-05	2.10107e-05
gene-MAB_0103	4089.46	0.525561	0.0838783	6.26575	3.71034e-10	7.5747e-10
gene-MAB_0104	649.153	0.139094	0.09598	1.4492	0.147282	0.173271
gene-MAB_0105c	2068.33	1.05272	0.0700876	15.0201	5.42062e-51	3.07705e-50
gene-MAB_0106c	5005.53	1.45138	0.0676161	21.465	3.30805e-102	3.85707e-101
gene-MAB_0107c	6111.89	1.01783	0.0660334	15.4139	1.31971e-53	7.89757e-53
gene-MAB_0108c	6088.38	-0.145824	0.100699	-1.44812	0.147584	0.173585
gene-MAB_0109c	3368.39	-0.442753	0.0738961	-5.99155	2.07845e-09	4.11628e-09
gene-MAB_0110c	2650.1	-0.281094	0.0661623	-4.24855	2.15158e-05	3.51427e-05
gene-MAB_0111c	2407.33	-0.376717	0.0698258	-5.3951	6.84851e-08	1.26174e-07
gene-MAB_0112	12695.2	0.757331	0.0620127	12.2125	2.66523e-34	1.08421e-33
gene-MAB_0113	1791.85	1.17798	0.0832965	14.142	2.0913e-45	1.05243e-44
gene-MAB_0114	2830.38	0.0644664	0.0716849	0.899303	0.368491	0.40782
gene-MAB_0115c	8823.13	-0.308451	0.0885541	-3.48319	0.000495476	0.000739715
gene-MAB_0116	810.01	0.239763	0.103562	2.31517	0.0206035	0.0267689
gene-MAB_0117c	5502.22	2.36874	0.0636166	37.2347	1.8741e-303	7.27239e-302
gene-MAB_0118c	41052.2	1.04543	0.0680648	15.3594	3.06405e-53	1.82047e-52
gene-MAB_0119c	1698.1	-0.518618	0.104444	-4.96553	6.85132e-07	1.20847e-06
gene-MAB_0120	8612.24	2.23929	0.062085	36.0682	7.14407e-285	2.6481e-283
gene-MAB_0121	2232.35	2.34572	0.0844332	27.782	7.15225e-170	1.46798e-168
gene-MAB_0122	5392.75	0.710986	0.0588309	12.0852	1.26389e-33	5.07088e-33
gene-MAB_0123	3958.07	0.227272	0.0668056	3.40198	0.000668987	0.000992194
gene-MAB_0124	1261.47	-0.645335	0.0791494	-8.15337	3.53908e-16	9.00083e-16
gene-MAB_0125c	3800.33	0.697911	0.0650694	10.7257	7.71397e-27	2.67939e-26
gene-MAB_0126c	101249	2.11178	0.102188	20.6656	7.07044e-95	7.50403e-94
gene-MAB_0127c	2318.15	0.482502	0.102204	4.72095	2.34742e-06	4.0513e-06
gene-MAB_0128c	1090.51	0.474594	0.0895394	5.3004	1.1555e-07	2.10619e-07
gene-MAB_0129c	461.856	-0.085697	0.112094	-0.764513	0.444562	0.485412
gene-MAB_0130	3414.9	1.06353	0.0647935	16.4141	1.51501e-60	1.0128e-59
gene-MAB_0131c	497.408	0.156128	0.113895	1.37081	0.170435	0.198488
gene-MAB_0132	6437.84	1.02316	0.0834346	12.263	1.4316e-34	5.87665e-34
gene-MAB_0133	3804.64	1.62208	0.0621688	26.0915	4.55277e-150	8.28338e-149
gene-MAB_0134c	2753.13	1.41404	0.0691797	20.4401	7.36225e-93	7.60255e-92
gene-MAB_0135	12.9338	0.377104	0.538209	0.700664	0.483512	0.523454
gene-MAB_0136	177.317	0.29874	0.159299	1.87534	0.0607458	0.0747027
gene-MAB_0137	180.61	-0.286747	0.159942	-1.79282	0.073002	0.0891131
gene-MAB_0138	624.364	0.286438	0.0965044	2.96814	0.00299612	0.00423017
gene-MAB_0139c	251.8	-0.666741	0.13883	-4.80257	1.56645e-06	2.71952e-06
gene-MAB_0140c	373.132	-1.18276	0.120162	-9.84305	7.34533e-23	2.30913e-22
gene-MAB_0141c	191.72	-1.27523	0.156452	-8.15096	3.61032e-16	9.17732e-16
gene-MAB_0142c	480.487	-1.355	0.108674	-12.4685	1.10894e-35	4.67186e-35
gene-MAB_0143c	179.38	-0.917468	0.156615	-5.8581	4.68204e-09	9.11988e-09
gene-MAB_0144c	206.399	-1.23325	0.156036	-7.90364	2.70867e-15	6.69019e-15
gene-MAB_0145c	1306.66	0.405321	0.0853614	4.74829	2.05147e-06	3.54917e-06
gene-MAB_0146	448.659	0.482651	0.10847	4.44963	8.60177e-06	1.44049e-05
gene-MAB_0147c	3177.97	0.663284	0.0675979	9.8122	9.97725e-23	3.12662e-22
gene-MAB_0148c	11233.4	0.602671	0.0592007	10.1801	2.43232e-24	7.97446e-24
gene-MAB_0149c	1469.35	0.311051	0.0833766	3.73067	0.000190969	0.000293303
gene-MAB_0150c	1432.3	1.62893	0.0831156	19.5983	1.59863e-85	1.53289e-84
gene-MAB_0151c	17318.4	1.06924	0.0648267	16.4938	4.068e-61	2.73791e-60
gene-MAB_0152	1845.18	1.24985	0.0750592	16.6516	2.94707e-62	2.02464e-61
gene-MAB_0153	6211.25	0.299111	0.0636552	4.69892	2.61536e-06	4.50277e-06
gene-MAB_0154	3007.42	0.255913	0.0695174	3.68128	0.000232065	0.000354231
gene-MAB_0155	621.356	0.793121	0.0985286	8.04965	8.30284e-16	2.08074e-15
gene-MAB_0156c	6878.09	1.4246	0.0736199	19.3508	2.0067e-83	1.86304e-82
gene-MAB_0157	296.144	1.32578	0.128672	10.3035	6.79287e-25	2.24934e-24
gene-MAB_0158c	332.017	0.240875	0.120126	2.00518	0.0449435	0.0561879
gene-MAB_0159	549.813	1.72719	0.114248	15.1179	1.23413e-51	7.14443e-51
gene-MAB_0160	129.034	1.46017	0.198468	7.3572	1.87803e-13	4.30465e-13
gene-MAB_0161	768.761	0.898203	0.0945915	9.4956	2.18945e-21	6.59492e-21
gene-MAB_0162c	600.829	1.54088	0.0989618	15.5704	1.15679e-54	7.05868e-54
gene-MAB_0163c	1832.08	1.64397	0.0895099	18.3664	2.44189e-75	2.02824e-74
gene-MAB_0164	3139.02	-0.861594	0.0793185	-10.8625	1.73994e-27	6.11628e-27
gene-MAB_0165	7946.04	0.327308	0.0601988	5.43712	5.4149e-08	1.00432e-07
gene-MAB_0166	2056.59	0.866374	0.0689573	12.5639	3.33408e-36	1.42027e-35
gene-MAB_0167	2830.02	0.71374	0.0718782	9.92985	3.08717e-23	9.86106e-23
gene-MAB_0168c	8233.03	0.463513	0.0588347	7.87822	3.32073e-15	8.17348e-15
gene-MAB_0169c	46680.6	0.862428	0.0952911	9.05046	1.42366e-19	4.03615e-19
gene-MAB_0170	3638.15	0.0141561	0.0658702	0.214909	0.829838	0.849682
gene-MAB_0171	10319.6	-0.0474558	0.0660343	-0.718654	0.472354	0.51244
gene-MAB_0172	1673.56	-0.29266	0.0853735	-3.428	0.000608052	0.000903709
gene-MAB_0173	3893.64	-0.70232	0.0706577	-9.93974	2.79542e-23	8.93491e-23
gene-MAB_0174	6847.35	-0.715516	0.0708421	-10.1002	5.51538e-24	1.79403e-23
gene-MAB_0175	11074.6	1.01163	0.0897796	11.2679	1.88968e-29	6.92698e-29
gene-MAB_0176	46234	0.529701	0.068784	7.70093	1.35076e-14	3.24587e-14
gene-MAB_0177	75369	-0.862253	0.0627984	-13.7305	6.668e-43	3.19383e-42
gene-MAB_0178	10624.7	1.50996	0.0578266	26.1119	2.66814e-150	4.8723e-149
gene-MAB_0179	15433.6	-0.472136	0.0612076	-7.71368	1.22243e-14	2.94748e-14
gene-MAB_0180	45951.1	-0.473193	0.0610195	-7.75478	8.8495e-15	2.14626e-14
gene-MAB_0181	18114.9	-0.786989	0.0576548	-13.65	2.01847e-42	9.62164e-42
gene-MAB_0182c	2038.93	0.157171	0.0732812	2.14477	0.0319711	0.0407703
gene-MAB_0183c	1329.23	3.46047	0.0879118	39.363	0	0
gene-MAB_0184c	544.474	2.62633	0.120353	21.8219	1.4373e-105	1.76709e-104
gene-MAB_0185c	10133.3	-0.27263	0.063336	-4.30451	1.67357e-05	2.75801e-05
gene-MAB_0186c	8560.04	-0.0459286	0.0604261	-0.760079	0.447208	0.487979
gene-MAB_0187	602.084	0.119128	0.103628	1.14957	0.250321	0.285105
gene-MAB_0188c	53.9718	-0.623672	0.289398	-2.15507	0.0311567	0.0398239
gene-MAB_0189c	6318.34	-0.240923	0.0661029	-3.64467	0.00026774	0.000407184
gene-MAB_0190c	2380.22	-0.142348	0.068957	-2.0643	0.0389893	0.0490899
gene-MAB_0191c	4086.43	-0.173801	0.0625207	-2.77989	0.00543779	0.00748394
gene-MAB_0192c	5677.57	0.252432	0.0592251	4.26224	2.02387e-05	3.3133e-05
gene-MAB_0193c	165.807	-0.622057	0.167313	-3.71792	0.000200871	0.00030813
gene-MAB_0194	2430.01	-0.0243525	0.0723436	-0.336622	0.736402	0.766493
gene-MAB_0195c	74.8117	0.310506	0.223494	1.38933	0.164732	0.192388
gene-MAB_0196c	244.792	0.771752	0.148842	5.18502	2.15988e-07	3.89406e-07
gene-MAB_0197	1365.57	2.65515	0.0893864	29.7042	6.7768e-194	1.6261e-192
gene-MAB_0198	1168.61	-0.833374	0.0826314	-10.0854	6.40798e-24	2.08029e-23
gene-MAB_0199	2397.88	-0.128297	0.0714794	-1.79488	0.072673	0.088755
gene-MAB_0200c	690.301	-0.480571	0.115513	-4.16031	3.17823e-05	5.13708e-05
gene-MAB_0201c	1092.9	-0.326247	0.105466	-3.09338	0.00197893	0.00283512
gene-MAB_0202c	1356.82	-0.0993346	0.075973	-1.3075	0.191043	0.221037
gene-MAB_0203c	1913.18	-0.109638	0.0723441	-1.5155	0.129645	0.153723
gene-MAB_0204c	2365.52	-0.0415926	0.0836624	-0.497147	0.619085	0.654812
gene-MAB_0205c	1473.79	-0.126081	0.0789671	-1.59662	0.11035	0.132138
gene-MAB_0206	7043.2	-0.116827	0.0666702	-1.75231	0.0797202	0.0968379
gene-MAB_0207c	1660.26	1.17059	0.0778846	15.0298	4.68489e-51	2.66856e-50
gene-MAB_0208	410.295	-0.486742	0.11632	-4.1845	2.85795e-05	4.62844e-05
gene-MAB_t5004	62.7818	-0.631314	0.256349	-2.46271	0.0137891	0.0182544
gene-MAB_0209	498.668	-0.15616	0.108866	-1.43442	0.151451	0.177713
gene-MAB_0210	724.246	-0.0890808	0.333749	-0.26691	0.789539	0.81514
gene-MAB_0211	1119.95	-0.659756	0.0958357	-6.88424	5.80951e-12	1.26951e-11
gene-MAB_0212	374.553	1.04165	0.139678	7.45751	8.81752e-14	2.05714e-13
gene-MAB_0213c	2420.72	3.00809	0.0773389	38.8949	0	0
gene-MAB_0214c	3200.02	3.19717	0.0790221	40.4592	0	0
gene-MAB_0215	1088.38	0.739615	0.079986	9.24681	2.31295e-20	6.72624e-20
gene-MAB_0216	588.083	0.547542	0.093544	5.85331	4.81877e-09	9.38252e-09
gene-MAB_0217c	23139.9	0.828341	0.0667018	12.4186	2.0722e-35	8.66384e-35
gene-MAB_0218c	14467.8	0.997578	0.0636128	15.682	2.00683e-55	1.23672e-54
gene-MAB_0219	27064.3	7.32661	0.080545	90.9629	0	0
gene-MAB_0220c	4438.27	2.61195	0.0775179	33.6947	6.90626e-249	2.11749e-247
gene-MAB_t5005	406.01	-0.265509	0.318164	-0.834504	0.403997	0.444254
gene-MAB_t5006	18.3177	0.0649834	0.454446	0.142995	0.886294	0.900987
gene-MAB_0221c	2172.07	-0.451554	0.0715956	-6.30701	2.84484e-10	5.84622e-10
gene-MAB_0222c	811.761	-0.743921	0.0941404	-7.90225	2.73903e-15	6.76181e-15
gene-MAB_0223	5.26254	0.939397	0.877757	1.07022	0.284518	0.320818
gene-MAB_0224	19.7491	0.89787	0.431503	2.0808	0.0374523	0.0473107
gene-MAB_0225	2.67137	0.588626	1.13537	0.518445	0.604148	0.640346
gene-MAB_0226	15.1609	-0.184423	0.498241	-0.370149	0.711272	0.742827
gene-MAB_0227	2.47979	1.7018	1.37145	1.24088	0.214652	0.246857
gene-MAB_0228	1.12792	0.485068	1.74631	0.277767	0.781191	0.808202
gene-MAB_0229	15.2949	-0.00355031	0.494764	-0.00717575	0.994275	0.995076
gene-MAB_0230	39.6846	-0.418466	0.347585	-1.20392	0.228619	0.261648
gene-MAB_0231	15.6779	-0.573394	0.491666	-1.16623	0.243522	0.277808
gene-MAB_0232	12.676	-0.862018	0.578555	-1.48995	0.136237	0.161078
gene-MAB_0233	34.5302	-0.575714	0.328091	-1.75474	0.0793043	0.0963799
gene-MAB_0234	1.1867	2.11375	1.80402	1.17169	0.24132	0.275549
gene-MAB_0235	14.4023	-0.288062	0.513939	-0.560498	0.57514	0.612898
gene-MAB_0236	8.54557	-0.452592	0.649961	-0.696337	0.486218	0.525924
gene-MAB_0237	2.3758	-1.49244	1.37752	-1.08343	0.278618	0.31489
gene-MAB_0238	5.88595	-1.50621	0.876939	-1.71757	0.0858749	0.103958
gene-MAB_0239	6.2256	-1.84139	0.857876	-2.14645	0.0318368	0.0406095
gene-MAB_0240	12.4076	-0.727405	0.573825	-1.26764	0.204926	0.236164
gene-MAB_0241	64.0715	-0.936345	0.257684	-3.6337	0.000279389	0.000424251
gene-MAB_0242	1069.14	-0.957906	0.0961732	-9.96021	2.27573e-23	7.28791e-23
gene-MAB_0243	2594.4	-0.814424	0.0916276	-8.88842	6.19857e-19	1.71236e-18
gene-MAB_0244	1948.03	-0.296421	0.123716	-2.39597	0.0165763	0.0217643
gene-MAB_0245c	1224.78	-0.405956	0.125618	-3.23166	0.00123072	0.00178951
gene-MAB_0246	1346.19	0.932105	0.0929611	10.0268	1.16185e-23	3.74978e-23
gene-MAB_0247c	261.541	0.620882	0.126321	4.91511	8.87315e-07	1.5601e-06
gene-MAB_0248c	327.003	0.883984	0.123581	7.15308	8.48517e-13	1.89675e-12
gene-MAB_0249	24.1797	0.613249	0.401923	1.52579	0.127062	0.150805
gene-MAB_0250	3150.89	-0.941091	0.0648012	-14.5227	8.69807e-48	4.58147e-47
gene-MAB_0251	323.42	-0.776062	0.13756	-5.64163	1.6845e-08	3.19715e-08
gene-MAB_0252	1408.28	-0.752258	0.0781294	-9.62836	6.06927e-22	1.85743e-21
gene-MAB_0253	720.404	-1.0825	0.10345	-10.464	1.26349e-25	4.26341e-25
gene-MAB_0254c	1015.14	0.124534	0.0818018	1.52239	0.127912	0.151705
gene-MAB_0255	1582.23	-0.877545	0.074511	-11.7774	5.10486e-32	1.97015e-31
gene-MAB_0256c	405.304	-0.166085	0.107852	-1.53993	0.123578	0.146915
gene-MAB_0257c	1516.08	0.524458	0.0933077	5.62074	1.90142e-08	3.60472e-08
gene-MAB_0258c	1486.32	-0.184051	0.0757743	-2.42894	0.015143	0.0199669
gene-MAB_0259c	1294.35	-0.399828	0.081104	-4.92982	8.2305e-07	1.45019e-06
gene-MAB_0260	264.882	-0.181867	0.138547	-1.31267	0.189293	0.219165
gene-MAB_0261	685.51	-0.0452063	0.100833	-0.448329	0.653915	0.688573
gene-MAB_0262	797.096	-0.219691	0.0888869	-2.47158	0.0134517	0.0178314
gene-MAB_0263	295.279	-0.759986	0.12613	-6.02539	1.68701e-09	3.35981e-09
gene-MAB_0264	332.144	-0.899011	0.124411	-7.22615	4.96875e-13	1.12283e-12
gene-MAB_0265	1629.56	-0.698919	0.0811106	-8.61686	6.88149e-18	1.84559e-17
gene-MAB_0266c	1542.22	0.595877	0.0916045	6.50489	7.77501e-11	1.62947e-10
gene-MAB_0267	1396.61	0.680754	0.0992294	6.8604	6.86657e-12	1.49458e-11
gene-MAB_0268	964.142	0.0266983	0.0995508	0.268187	0.788555	0.814294
gene-MAB_0269c	190.566	-0.953844	0.177284	-5.38033	7.43492e-08	1.36573e-07
gene-MAB_0270c	26.9766	0.0276608	0.372603	0.0742367	0.940822	0.950196
gene-MAB_t5007	31.7641	0.420483	0.349633	1.20264	0.229115	0.262155
gene-MAB_0271	1252.33	0.737563	0.109818	6.7162	1.86523e-11	4.00371e-11
gene-MAB_0272	3708.9	0.376305	0.0848006	4.43753	9.09964e-06	1.51977e-05
gene-MAB_0273c	878.376	-0.39014	0.0884134	-4.41268	1.02097e-05	1.70116e-05
gene-MAB_0274c	1064.01	-0.776463	0.0911684	-8.51679	1.64033e-17	4.33378e-17
gene-MAB_0275	1347.57	-0.350408	0.0804917	-4.35334	1.34076e-05	2.21911e-05
gene-MAB_0276	2957.57	0.968191	0.0774513	12.5006	7.40452e-36	3.1274e-35
gene-MAB_0277c	778.911	-0.779265	0.0913663	-8.52902	1.47592e-17	3.9098e-17
gene-MAB_0278c	851.557	-0.100388	0.0937014	-1.07136	0.28401	0.320317
gene-MAB_0279c	915.364	-0.537132	0.0897463	-5.985	2.16386e-09	4.28373e-09
gene-MAB_0280	3308.9	0.426086	0.0618867	6.88493	5.78149e-12	1.26394e-11
gene-MAB_0281	3810.55	-0.108821	0.0693846	-1.56837	0.116794	0.139317
gene-MAB_0282	868.226	-0.0811037	0.0850251	-0.95388	0.340144	0.379151
gene-MAB_0283c	912.708	-0.874787	0.104891	-8.33996	7.43186e-17	1.92763e-16
gene-MAB_t5008c	17.0773	-0.344669	0.517813	-0.665624	0.505651	0.545519
gene-MAB_0284c	63.1801	-0.334444	0.246368	-1.3575	0.174624	0.203004
gene-MAB_0285	338.62	-0.377015	0.122756	-3.07124	0.0021317	0.0030487
gene-MAB_0286	26.1506	-0.639008	0.381175	-1.67642	0.0936561	0.11291
gene-MAB_0287	102.62	1.47425	0.196235	7.51266	5.79384e-14	1.36066e-13
gene-MAB_0288	35.9681	-0.334243	0.32292	-1.03507	0.300638	0.337462
gene-MAB_0289	123.652	0.371011	0.178474	2.0788	0.0376359	0.0475063
gene-MAB_0290	144.19	0.719345	0.165757	4.33974	1.42651e-05	2.35868e-05
gene-MAB_0291	683.972	0.993698	0.0896051	11.0897	1.40696e-28	5.07506e-28
gene-MAB_0292c	176.147	-0.0295324	0.157147	-0.187928	0.850933	0.869847
gene-MAB_0294	267.485	1.28873	0.151989	8.47911	2.26921e-17	5.97622e-17
gene-MAB_0295	85.5594	-0.380658	0.21595	-1.76272	0.0779485	0.0948947
gene-MAB_0296	44.5935	-0.0644777	0.289708	-0.222561	0.823878	0.845147
gene-MAB_0297	30.7412	-0.014955	0.339155	-0.0440948	0.964829	0.970888
gene-MAB_0298	160.414	-0.273017	0.157487	-1.73358	0.0829928	0.100641
gene-MAB_0299	2919.26	1.81759	0.0668669	27.1822	1.05474e-162	2.07892e-161
gene-MAB_0300c	1095.91	1.98377	0.0919314	21.5788	2.84317e-103	3.38657e-102
gene-MAB_0301	383.634	1.23729	0.112658	10.9827	4.62706e-28	1.6475e-27
gene-MAB_0302	165.294	0.62227	0.158538	3.92506	8.6708e-05	0.000136723
gene-MAB_0303	319.002	1.14924	0.123083	9.33712	9.89915e-21	2.91805e-20
gene-MAB_0304	143.792	0.0991283	0.222642	0.445236	0.656149	0.690486
gene-MAB_0305	4903.68	0.439033	0.0676084	6.49376	8.37218e-11	1.75093e-10
gene-MAB_0306c	402.954	-0.994127	0.112652	-8.82479	1.09667e-18	3.00781e-18
gene-MAB_0307c	882.959	-1.44671	0.0968333	-14.9402	1.80449e-50	1.01736e-49
gene-MAB_0308c	208.464	-0.450643	0.153239	-2.94078	0.00327384	0.00459874
gene-MAB_0309	4401.98	-0.00440729	0.078558	-0.0561023	0.95526	0.96243
gene-MAB_0310c	9679.6	2.03367	0.0569951	35.6815	7.65665e-279	2.71647e-277
gene-MAB_0311c	10480.5	2.21337	0.0682446	32.433	9.41986e-231	2.72026e-229
gene-MAB_0312c	1798.05	-0.642044	0.0732001	-8.77108	1.76959e-18	4.81884e-18
gene-MAB_0313c	716.776	-0.576772	0.0930567	-6.19807	5.71613e-10	1.16123e-09
gene-MAB_0314c	702.558	-0.133124	0.0924138	-1.44052	0.14972	0.17589
gene-MAB_0315	792.602	-0.82123	0.0888801	-9.23975	2.47079e-20	7.16846e-20
gene-MAB_0316	246.634	-0.710938	0.151597	-4.68966	2.73664e-06	4.70504e-06
gene-MAB_0317	2485.76	-0.122096	0.0668234	-1.82714	0.0676787	0.0828389
gene-MAB_0318c	19132.6	2.00366	0.0700737	28.5937	8.05405e-180	1.75458e-178
gene-MAB_0319	5053.18	-0.33019	0.0919285	-3.59182	0.00032838	0.000496519
gene-MAB_0320	2659.8	-0.463538	0.077661	-5.96873	2.391e-09	4.72587e-09
gene-MAB_0321c	317.656	-0.985711	0.156645	-6.29266	3.12076e-10	6.39737e-10
gene-MAB_0322c	151.709	-1.69476	0.191877	-8.83254	1.02322e-18	2.80791e-18
gene-MAB_0323c	539.625	-1.18252	0.102145	-11.5769	5.39784e-31	2.04197e-30
gene-MAB_0324c	1728.92	-1.15146	0.0808559	-14.2409	5.10311e-46	2.60505e-45
gene-MAB_0325c	374.887	1.59706	0.12978	12.3059	8.42276e-35	3.47185e-34
gene-MAB_0326	316.454	-0.479903	0.121442	-3.95171	7.75961e-05	0.000122589
gene-MAB_0327	309.794	-0.936845	0.124286	-7.53783	4.77868e-14	1.12759e-13
gene-MAB_0328	1323.51	-1.12818	0.079414	-14.2064	8.36634e-46	4.25339e-45
gene-MAB_0329	2905.9	0.161784	0.0805278	2.00904	0.0445324	0.0556879
gene-MAB_0330	8723.57	-2.42712	0.0631475	-38.4358	0	0
gene-MAB_0331c	7318.6	-2.10069	0.0744616	-28.2118	4.19235e-175	8.8989e-174
gene-MAB_0332c	9046.59	-1.89065	0.0838162	-22.5571	1.14451e-112	1.53229e-111
gene-MAB_0333c	4964.36	-1.96085	0.104796	-18.7111	4.02141e-78	3.46777e-77
gene-MAB_0334c	7384.3	-1.69204	0.0987295	-17.1381	7.70997e-66	5.58243e-65
gene-MAB_0335	54250	0.265921	0.0702747	3.78402	0.000154313	0.000239001
gene-MAB_0336	19018.4	-0.185118	0.0911963	-2.02989	0.0423679	0.0530748
gene-MAB_0337c	24922.3	0.89363	0.0529925	16.8633	8.37625e-64	5.92662e-63
gene-MAB_0338c	107.097	0.419924	0.202873	2.06989	0.038463	0.0484764
gene-MAB_0339	947.574	-0.692037	0.0879507	-7.86846	3.59033e-15	8.82393e-15
gene-MAB_0340	567.802	-1.3754	0.104378	-13.1771	1.18844e-39	5.41062e-39
gene-MAB_0341	465.238	-1.24059	0.110483	-11.2288	2.94437e-29	1.07534e-28
gene-MAB_0342c	967.892	0.0806129	0.0872875	0.923533	0.35573	0.394928
gene-MAB_0343	16254.3	0.773876	0.0694463	11.1435	7.70271e-29	2.78655e-28
gene-MAB_0344	12165.4	0.372222	0.0759301	4.90216	9.47877e-07	1.66423e-06
gene-MAB_0345	1780.17	0.00387925	0.0738682	0.0525158	0.958118	0.965113
gene-MAB_0346	1216.89	-0.133208	0.0802055	-1.66083	0.0967479	0.116383
gene-MAB_0347	559.434	0.289687	0.106007	2.73273	0.00628119	0.00858522
gene-MAB_0348	507.54	-0.163554	0.10036	-1.62967	0.103172	0.123751
gene-MAB_0349c	973.222	-1.72203	0.0863091	-19.9519	1.44199e-88	1.41829e-87
gene-MAB_0350	223.79	0.53689	0.171815	3.12481	0.0017792	0.0025556
gene-MAB_0351	6298.06	0.159832	0.069808	2.2896	0.0220447	0.0285593
gene-MAB_0352	2593.63	-0.790525	0.0813426	-9.71847	2.51541e-22	7.78446e-22
gene-MAB_0353	2307.37	-0.681974	0.0691938	-9.856	6.45727e-23	2.04288e-22
gene-MAB_0354c	823.253	-0.533957	0.101377	-5.26706	1.38628e-07	2.51669e-07
gene-MAB_0355	1607.85	-1.67292	0.0788282	-21.2223	5.94115e-100	6.64633e-99
gene-MAB_0356c	1197.79	0.0180845	0.0776396	0.232929	0.815816	0.838089
gene-MAB_0357c	523.378	1.49294	0.104661	14.2645	3.63991e-46	1.86964e-45
gene-MAB_0358	366.539	-1.19365	0.120285	-9.92353	3.28913e-23	1.04725e-22
gene-MAB_0359	453.901	-0.434958	0.103832	-4.18908	2.80092e-05	4.54052e-05
gene-MAB_0360	225.104	-1.83041	0.164083	-11.1554	6.73744e-29	2.43913e-28
gene-MAB_0361	303.732	-1.76681	0.14504	-12.1816	3.89768e-34	1.57781e-33
gene-MAB_0362c	1219.86	-1.38818	0.084766	-16.3767	2.80677e-60	1.85883e-59
gene-MAB_0363c	2469.05	-1.21185	0.0854391	-14.1838	1.15402e-45	5.86097e-45
gene-MAB_0364c	938.817	-1.29456	0.0971318	-13.3278	1.59479e-40	7.38929e-40
gene-MAB_0365c	1989.86	-1.25867	0.0746385	-16.8636	8.33426e-64	5.90532e-63
gene-MAB_0366	1062.82	-0.474119	0.0862805	-5.49509	3.9051e-08	7.29744e-08
gene-MAB_0367c	204.281	0.00891332	0.149513	0.0596155	0.952462	0.96
gene-MAB_0368	5876.59	-1.04741	0.0708411	-14.7854	1.82022e-49	1.00122e-48
gene-MAB_0369	3923.66	-0.709735	0.0728497	-9.74245	1.98701e-22	6.17614e-22
gene-MAB_0370	1992.38	0.30005	0.0674411	4.44907	8.62417e-06	1.44376e-05
gene-MAB_0371	618.829	-0.218837	0.106505	-2.05471	0.0399068	0.0501815
gene-MAB_0372	1469.65	-0.390992	0.0774872	-5.04588	4.51427e-07	8.01946e-07
gene-MAB_0373	1702.89	-0.846425	0.0908786	-9.3138	1.23337e-20	3.62278e-20
gene-MAB_0374c	939.928	0.115219	0.0856164	1.34576	0.178381	0.207207
gene-MAB_0375	299.636	-1.05913	0.13766	-7.69382	1.4281e-14	3.42839e-14
gene-MAB_0376	2356.48	-0.318952	0.0707892	-4.50565	6.61691e-06	1.11373e-05
gene-MAB_0377	473.103	-0.566827	0.10549	-5.3733	7.73099e-08	1.41854e-07
gene-MAB_0378	863.99	-1.56299	0.0972697	-16.0686	4.23261e-58	2.73386e-57
gene-MAB_0379	542.876	-1.8632	0.113101	-16.4738	5.66443e-61	3.80206e-60
gene-MAB_0380	1036.75	-1.56751	0.0929943	-16.856	9.48397e-64	6.70084e-63
gene-MAB_0381	828.573	-0.218639	0.0895181	-2.44241	0.0145897	0.0192578
gene-MAB_0382	3439.65	0.329126	0.0646636	5.08981	3.58414e-07	6.40375e-07
gene-MAB_0383c	2984.51	2.17404	0.0878165	24.7566	2.632e-135	4.31458e-134
gene-MAB_0384	396.099	-1.3357	0.12097	-11.0416	2.40744e-28	8.63376e-28
gene-MAB_0385	681.701	-1.58058	0.107717	-14.6734	9.53846e-49	5.16095e-48
gene-MAB_0386c	556.644	-0.225064	0.12831	-1.75406	0.079421	0.0964981
gene-MAB_0387	800.653	-0.0926006	0.106737	-0.867561	0.385635	0.42575
gene-MAB_0388c	1070.1	-0.426566	0.092781	-4.59755	4.27479e-06	7.26407e-06
gene-MAB_0389c	962.749	-0.385244	0.0932177	-4.13274	3.58469e-05	5.78464e-05
gene-MAB_0390c	669.461	0.0694403	0.101436	0.68457	0.493615	0.533229
gene-MAB_0391c	407.187	0.00793465	0.109179	0.0726754	0.942064	0.951046
gene-MAB_0392c	1458.83	0.15261	0.0753861	2.02438	0.042931	0.0537395
gene-MAB_0393	72.5621	0.277536	0.234065	1.18572	0.235732	0.269415
gene-MAB_0394c	148.935	0.0598983	0.164297	0.364574	0.71543	0.746856
gene-MAB_0395c	1393.86	-0.386732	0.0768261	-5.03386	4.80706e-07	8.52738e-07
gene-MAB_0396c	2935.5	-0.427751	0.0801691	-5.33562	9.52209e-08	1.74203e-07
gene-MAB_0397c	465.847	-0.60193	0.134225	-4.4845	7.30836e-06	1.2272e-05
gene-MAB_0398c	621.824	-1.19917	0.107946	-11.109	1.1347e-28	4.09599e-28
gene-MAB_0399c	1679.95	-0.799463	0.075552	-10.5816	3.62642e-26	1.23882e-25
gene-MAB_0400c	1577.16	-0.118645	0.0767026	-1.54681	0.121908	0.145069
gene-MAB_0401	1889.73	0.854875	0.0751437	11.3765	5.47349e-30	2.03646e-29
gene-MAB_0402	3330.4	1.03191	0.071061	14.5215	8.85376e-48	4.65854e-47
gene-MAB_0403	492.316	0.634957	0.100311	6.3299	2.45321e-10	5.05606e-10
gene-MAB_0404c	844.588	0.0315013	0.102278	0.307998	0.758084	0.786589
gene-MAB_0405c	12933	-0.43224	0.0702267	-6.15493	7.51113e-10	1.51658e-09
gene-MAB_t5009c	66.599	-0.414298	0.248959	-1.66412	0.0960885	0.115646
gene-MAB_0406c	2130.04	0.786305	0.0666781	11.7926	4.26414e-32	1.64953e-31
gene-MAB_0407c	5290.4	0.984098	0.0627497	15.6829	1.97943e-55	1.22134e-54
gene-MAB_0408c	7192.01	0.481901	0.0638255	7.55029	4.34278e-14	1.02668e-13
gene-MAB_0409	16572.1	-1.34355	0.0573692	-23.4194	2.71424e-121	3.89642e-120
gene-MAB_0410c	5773.94	-1.33286	0.0705983	-18.8794	1.6837e-79	1.48543e-78
gene-MAB_0411c	3341.02	-0.970145	0.0707822	-13.7061	9.33841e-43	4.45999e-42
gene-MAB_0412	69.0189	-0.651621	0.254545	-2.55994	0.0104689	0.0140349
gene-MAB_0413	1863.54	-0.484392	0.104758	-4.62394	3.76525e-06	6.42018e-06
gene-MAB_0414	3230.51	-0.363778	0.105713	-3.4412	0.000579141	0.000861514
gene-MAB_0415	2400.32	-0.8233	0.0694428	-11.8558	2.00765e-32	7.81503e-32
gene-MAB_0416c	14550.6	-0.40992	0.0614939	-6.66603	2.62816e-11	5.6002e-11
gene-MAB_0417c	3745.54	1.4453	0.0977741	14.7821	1.91217e-49	1.04948e-48
gene-MAB_0418	4279.31	2.23918	0.0625888	35.7761	2.60096e-280	9.29422e-279
gene-MAB_0419	1800.44	1.98213	0.0901907	21.9771	4.77319e-107	6.00213e-106
gene-MAB_0420	2629.75	0.267587	0.0704704	3.79715	0.00014637	0.00022691
gene-MAB_0421	5719.76	0.247167	0.0591056	4.18179	2.89228e-05	4.68251e-05
gene-MAB_0422c	899.751	-0.043561	0.0904064	-0.481835	0.629923	0.665001
gene-MAB_0423c	2209.36	0.341487	0.0768747	4.44212	8.90753e-06	1.48919e-05
gene-MAB_0424	15949.7	1.1574	0.0748917	15.4543	7.05609e-54	4.24819e-53
gene-MAB_0425c	33695.4	-0.0462222	0.0573433	-0.80606	0.420208	0.460948
gene-MAB_0426	2102.38	-1.09456	0.0725144	-15.0944	1.7618e-51	1.01754e-50
gene-MAB_0427	1299.02	-0.915384	0.0799261	-11.4529	2.27462e-30	8.50115e-30
gene-MAB_0428	766.993	-1.39817	0.0929318	-15.0452	3.7142e-51	2.12295e-50
gene-MAB_0429	3010.98	-1.50843	0.0698813	-21.5856	2.4543e-103	2.93041e-102
gene-MAB_0430	1569.73	-0.349848	0.0997469	-3.50735	0.000452588	0.000678014
gene-MAB_0431c	3149.7	0.0777974	0.0719656	1.08104	0.279681	0.315937
gene-MAB_0432	348.712	0.903914	0.12811	7.05576	1.71666e-12	3.80314e-12
gene-MAB_0433	469.181	1.30965	0.109649	11.944	6.98265e-33	2.74389e-32
gene-MAB_0434c	1905.91	-0.9265	0.0806399	-11.4893	1.49234e-30	5.59431e-30
gene-MAB_0435c	418.061	-0.463509	0.109276	-4.24163	2.219e-05	3.61725e-05
gene-MAB_0436	50.7362	-0.568728	0.286466	-1.98532	0.0471087	0.0587616
gene-MAB_0437c	2258.31	0.448153	0.113924	3.93381	8.36107e-05	0.000131923
gene-MAB_0438c	1000.18	0.650712	0.0809418	8.03925	9.03887e-16	2.26291e-15
gene-MAB_0439	161.455	0.152113	0.162678	0.935056	0.34976	0.38917
gene-MAB_0440	4796.78	1.24926	0.0714286	17.4896	1.71979e-68	1.29037e-67
gene-MAB_0441	4865.19	1.35005	0.0656851	20.5533	7.18733e-94	7.49989e-93
gene-MAB_0442	520.115	1.04204	0.105715	9.85704	6.39051e-23	2.02305e-22
gene-MAB_0443	775.501	1.11567	0.0902674	12.3596	4.32298e-35	1.79384e-34
gene-MAB_0444	146.35	0.507912	0.172571	2.94321	0.00324833	0.00456808
gene-MAB_0445	1000.95	-0.214437	0.0895719	-2.39402	0.0166649	0.0218691
gene-MAB_0446c	605.57	1.03032	0.131708	7.82276	5.16759e-15	1.26068e-14
gene-MAB_0447c	339.713	-0.602795	0.118453	-5.08888	3.6018e-07	6.43068e-07
gene-MAB_0448c	1063.51	1.4619	0.114746	12.7404	3.52776e-37	1.529e-36
gene-MAB_0449	12314.6	1.01332	0.0899047	11.271	1.82452e-29	6.69801e-29
gene-MAB_0450c	5078.88	1.86763	0.0709318	26.3299	8.71638e-153	1.63375e-151
gene-MAB_0451c	5469.06	2.27138	0.069851	32.5175	6.03138e-232	1.75192e-230
gene-MAB_0452c	4420.41	0.998413	0.0664838	15.0174	5.64895e-51	3.203e-50
gene-MAB_0453c	2753.69	0.515386	0.076893	6.70264	2.0469e-11	4.38419e-11
gene-MAB_0454c	917.136	0.917326	0.10334	8.87677	6.88303e-19	1.89828e-18
gene-MAB_0455	1469.72	0.70467	0.0940928	7.4891	6.93499e-14	1.62481e-13
gene-MAB_0456	622.964	0.907622	0.117685	7.71229	1.23584e-14	2.97836e-14
gene-MAB_0457	316.822	1.41076	0.124716	11.3118	1.14697e-29	4.2294e-29
gene-MAB_0458	805.721	0.207952	0.106032	1.96121	0.0498542	0.0619995
gene-MAB_0459c	1332.13	-0.436143	0.0803176	-5.43023	5.62819e-08	1.04233e-07
gene-MAB_0460	915.387	0.942685	0.104651	9.00785	2.1013e-19	5.91675e-19
gene-MAB_0461	786.295	0.704785	0.138261	5.09749	3.44184e-07	6.15836e-07
gene-MAB_0462c	4467.29	0.678976	0.0638267	10.6378	1.98737e-26	6.8219e-26
gene-MAB_0463c	6461.73	0.49828	0.0668352	7.45536	8.9622e-14	2.08992e-13
gene-MAB_0464	13093.8	0.991291	0.0966296	10.2587	1.08183e-24	3.57041e-24
gene-MAB_0465	474.384	1.58871	0.108286	14.6714	9.83373e-49	5.31492e-48
gene-MAB_0466	765.152	1.7889	0.0901795	19.8371	1.42436e-87	1.38994e-86
gene-MAB_0467	1749.69	1.01144	0.107225	9.43289	3.98933e-21	1.18724e-20
gene-MAB_0468	750.219	1.70235	0.105741	16.0993	2.58124e-58	1.67595e-57
gene-MAB_0469c	174.194	1.4952	0.156683	9.5428	1.39029e-21	4.221e-21
gene-MAB_0470c	1873.07	1.13208	0.0805915	14.0472	8.01617e-45	3.98163e-44
gene-MAB_0471	179.241	-1.00244	0.162789	-6.15794	7.36992e-10	1.48928e-09
gene-MAB_0472	54.1634	-0.0969094	0.275647	-0.351571	0.72516	0.75606
gene-MAB_0473	26.7621	-0.28337	0.369926	-0.766018	0.443666	0.48454
gene-MAB_0474	20.6436	-0.598248	0.431443	-1.38662	0.165557	0.193305
gene-MAB_0475	32.3695	-0.329438	0.363271	-0.906865	0.364478	0.403558
gene-MAB_0476c	145.941	1.51502	0.178946	8.46635	2.53203e-17	6.65429e-17
gene-MAB_0477	158.05	1.55251	0.167264	9.28176	1.66699e-20	4.87056e-20
gene-MAB_0478	706.431	1.52954	0.107627	14.2115	7.77804e-46	3.96241e-45
gene-MAB_0479	499.799	1.08234	0.109888	9.84948	6.89006e-23	2.17565e-22
gene-MAB_0480	214.992	0.149365	0.15345	0.973377	0.330366	0.368914
gene-MAB_0481c	420.935	0.925891	0.122974	7.52917	5.10652e-14	1.20209e-13
gene-MAB_0482c	1861.65	1.38654	0.075802	18.2916	9.65279e-75	7.88576e-74
gene-MAB_0483c	263.384	-0.299422	0.127473	-2.3489	0.0188291	0.0245535
gene-MAB_0484	2459.74	-0.617256	0.0838285	-7.36332	1.79394e-13	4.1138e-13
gene-MAB_0485	1390.45	1.48864	0.0778743	19.1159	1.86117e-81	1.68386e-80
gene-MAB_0486c	1891.19	1.30667	0.0692731	18.8626	2.31597e-79	2.03601e-78
gene-MAB_0487	33556.5	-1.93167	0.0831957	-23.2183	2.97397e-119	4.20846e-118
gene-MAB_0488	2774.51	-1.56231	0.0739865	-21.1162	5.64513e-99	6.23097e-98
gene-MAB_0489	16455	-0.673121	0.0546261	-12.3223	6.86855e-35	2.83828e-34
gene-MAB_0490c	2352.93	-0.0320906	0.070313	-0.456397	0.648104	0.683178
gene-MAB_0491	3759.32	1.04545	0.0631215	16.5625	1.30121e-61	8.81735e-61
gene-MAB_t5010	116.038	-0.164758	0.192371	-0.856457	0.391745	0.431919
gene-MAB_0492	1257.17	-0.752032	0.0870591	-8.63818	5.71171e-18	1.53601e-17
gene-MAB_0493	579.748	-0.740642	0.0975874	-7.58953	3.21076e-14	7.6196e-14
gene-MAB_0494	489.623	-1.10763	0.121812	-9.09294	9.63931e-20	2.75322e-19
gene-MAB_0495c	237.039	1.10062	0.146143	7.53114	5.03011e-14	1.18466e-13
gene-MAB_0496c	605.098	0.863232	0.0975497	8.84915	8.81864e-19	2.42537e-18
gene-MAB_0497	3971.93	1.38976	0.0736658	18.8658	2.18066e-79	1.92045e-78
gene-MAB_0498c	2128.9	4.70057	0.0909077	51.7071	0	0
gene-MAB_0499	1271.14	3.95935	0.092913	42.6135	0	0
gene-MAB_0500c	660.685	0.669975	0.0908148	7.37738	1.61429e-13	3.70869e-13
gene-MAB_0501c	4036.53	0.638091	0.0695584	9.17345	4.58116e-20	1.32217e-19
gene-MAB_0502c	601.05	-0.440506	0.100573	-4.37996	1.18704e-05	1.97191e-05
gene-MAB_0503	1200.92	-1.13286	0.0823202	-13.7616	4.33524e-43	2.08857e-42
gene-MAB_0504c	880.609	-0.194644	0.0874148	-2.22668	0.025969	0.0334599
gene-MAB_0505c	1586.16	0.593869	0.0928052	6.39909	1.56308e-10	3.24169e-10
gene-MAB_0506	5.81204	-0.642315	0.841091	-0.763669	0.445065	0.485747
gene-MAB_0507	1734.69	-1.66955	0.0910322	-18.3402	3.95308e-75	3.25621e-74
gene-MAB_0508c	2193.79	-1.37548	0.0792932	-17.3467	2.08869e-67	1.54844e-66
gene-MAB_0509c	2137.62	0.401707	0.0795234	5.05143	4.38519e-07	7.79293e-07
gene-MAB_0510c	10265.1	-0.118856	0.0629064	-1.88942	0.0588361	0.0724979
gene-MAB_0511c	763.062	-0.291827	0.127081	-2.29638	0.0216541	0.0280824
gene-MAB_0512	1399.75	3.32536	0.0895787	37.1222	1.22995e-301	4.73578e-300
gene-MAB_0513	271.757	-0.175478	0.139227	-1.26038	0.207534	0.239058
gene-MAB_0514	655.174	-2.02033	0.105202	-19.2042	3.41303e-82	3.12777e-81
gene-MAB_0515	4576.19	2.53032	0.0617262	40.9927	0	0
gene-MAB_0516c	960.466	2.07858	0.0915575	22.7024	4.23848e-114	5.75205e-113
gene-MAB_0517	2030.2	-0.102603	0.0679416	-1.51017	0.131001	0.15522
gene-MAB_0518c	4185.35	-0.442181	0.0653998	-6.76119	1.36862e-11	2.9569e-11
gene-MAB_0519	3831.45	0.258649	0.0804083	3.2167	0.00129675	0.00188332
gene-MAB_0520	1041.23	0.114632	0.0889729	1.28839	0.197611	0.228157
gene-MAB_0521	365.638	-0.24173	0.117775	-2.05248	0.0401234	0.0504411
gene-MAB_0522c	180.373	0.997512	0.153582	6.495	8.30355e-11	1.73731e-10
gene-MAB_0523	1964.4	0.0885898	0.0834678	1.06137	0.288524	0.325039
gene-MAB_0524c	2817.97	0.869846	0.0762713	11.4046	3.96441e-30	1.47721e-29
gene-MAB_0525c	4143.69	1.14961	0.0713601	16.1099	2.17274e-58	1.41442e-57
gene-MAB_0526c	461.664	-1.49084	0.110894	-13.4438	3.34883e-41	1.56773e-40
gene-MAB_0527c	522.121	-1.28316	0.120395	-10.6579	1.60174e-26	5.52873e-26
gene-MAB_0528c	722.073	-1.25172	0.10569	-11.8433	2.33002e-32	9.04159e-32
gene-MAB_0529c	228.849	-0.923685	0.146365	-6.31083	2.77537e-10	5.71055e-10
gene-MAB_0530	386.818	-1.08658	0.123563	-8.79378	1.44608e-18	3.94653e-18
gene-MAB_0531c	1535.23	-1.5426	0.0840444	-18.3547	3.03021e-75	2.50851e-74
gene-MAB_0532	615.943	-1.08483	0.137986	-7.86185	3.78497e-15	9.27935e-15
gene-MAB_0533	24662.9	0.349862	0.0581599	6.01553	1.79299e-09	3.56517e-09
gene-MAB_0534	3233.68	0.448796	0.0717933	6.25122	4.07252e-10	8.30386e-10
gene-MAB_0535	3832.73	0.238844	0.0630326	3.78921	0.000151124	0.000234207
gene-MAB_0536	1063.67	0.278656	0.0825497	3.37561	0.00073651	0.00108812
gene-MAB_0537	775.524	-0.212892	0.0958351	-2.22144	0.026321	0.0338871
gene-MAB_0538	397.521	-0.461642	0.124249	-3.71547	0.000202829	0.000310942
gene-MAB_0539	4795.51	0.563409	0.0839731	6.7094	1.95423e-11	4.19113e-11
gene-MAB_0540	621.788	0.307015	0.099458	3.08688	0.00202268	0.00289612
gene-MAB_0541	1712.7	-0.356671	0.0740123	-4.81907	1.44227e-06	2.51007e-06
gene-MAB_0542	649.23	-0.218878	0.106027	-2.06437	0.0389824	0.0490899
gene-MAB_0543	1220.56	-0.553576	0.0804009	-6.8852	5.77058e-12	1.26211e-11
gene-MAB_0544	4230.81	-0.837975	0.0830175	-10.094	5.8754e-24	1.90989e-23
gene-MAB_0545	7632.7	-0.305842	0.0866616	-3.52915	0.000416894	0.000625782
gene-MAB_0546	66006.2	1.21872	0.0590273	20.6468	1.0438e-94	1.09842e-93
gene-MAB_0547c	1738.45	-1.0549	0.0752162	-14.0249	1.0984e-44	5.44487e-44
gene-MAB_0548c	592.472	-0.876681	0.103236	-8.492	2.03118e-17	5.35503e-17
gene-MAB_0549c	4493.84	-1.30519	0.0999918	-13.0529	6.11393e-39	2.73831e-38
gene-MAB_0550	7466.95	-0.57996	0.0856425	-6.77187	1.27132e-11	2.74908e-11
gene-MAB_0551	13487.3	-1.09965	0.0613175	-17.9337	6.42981e-72	5.02152e-71
gene-MAB_0552c	7904.26	0.0636408	0.057718	1.10261	0.270194	0.305986
gene-MAB_0553c	4700.06	0.333072	0.081428	4.09038	4.30658e-05	6.92259e-05
gene-MAB_0554	675.915	0.483303	0.112571	4.29333	1.76017e-05	2.89399e-05
gene-MAB_0555	384.888	0.769612	0.116454	6.60873	3.87638e-11	8.21416e-11
gene-MAB_0557	463.145	-0.0433088	0.105979	-0.408656	0.682792	0.717308
gene-MAB_0558c	909.753	-0.129307	0.0825185	-1.567	0.117114	0.139665
gene-MAB_0559	3950.37	0.770281	0.105008	7.33547	2.20941e-13	5.05255e-13
gene-MAB_0560	6974.15	1.33616	0.0641976	20.8133	3.2827e-96	3.50648e-95
gene-MAB_0561	12900	0.91175	0.0579249	15.7402	8.01667e-56	4.96494e-55
gene-MAB_0562c	4200.74	-0.305409	0.0719542	-4.24449	2.19087e-05	3.57374e-05
gene-MAB_0563	949.385	-2.03553	0.0954815	-21.3185	7.63895e-101	8.62333e-100
gene-MAB_0564c	2518.63	0.196584	0.0668189	2.94205	0.00326051	0.00458391
gene-MAB_0565c	910.224	-0.80557	0.0902633	-8.92466	4.47066e-19	1.24263e-18
gene-MAB_0566c	540.346	2.31469	0.120367	19.2303	2.06504e-82	1.89594e-81
gene-MAB_0567c	6372.32	0.430845	0.0608065	7.0855	1.3854e-12	3.07612e-12
gene-MAB_0568	23156.6	0.311395	0.111376	2.79589	0.00517566	0.00712711
gene-MAB_0569	8914.18	-0.509106	0.073649	-6.91261	4.7583e-12	1.04254e-11
gene-MAB_0570	2425.38	-0.648023	0.10898	-5.94627	2.74325e-09	5.41133e-09
gene-MAB_0571	4994.62	-0.398642	0.0643192	-6.19787	5.72317e-10	1.16218e-09
gene-MAB_0572	3260.85	-0.681676	0.0664498	-10.2585	1.08374e-24	3.57434e-24
gene-MAB_0573	865.745	-1.30175	0.0899637	-14.4697	1.88196e-47	9.82935e-47
gene-MAB_0574c	1042.19	-0.672591	0.0843045	-7.97811	1.48587e-15	3.69571e-15
gene-MAB_0575c	3025.12	-1.22398	0.079041	-15.4854	4.35587e-54	2.63527e-53
gene-MAB_0576c	4662.46	-0.621923	0.0682212	-9.11628	7.7747e-20	2.22961e-19
gene-MAB_0577c	14153.2	-0.996627	0.0630411	-15.8092	2.68987e-56	1.68482e-55
gene-MAB_0578c	8775.65	0.727689	0.0589149	12.3515	4.77963e-35	1.98002e-34
gene-MAB_0579c	881.946	-0.387889	0.0894435	-4.33669	1.44643e-05	2.38923e-05
gene-MAB_0580	758.804	0.307143	0.0928876	3.3066	0.000944342	0.00138364
gene-MAB_0581c	117.607	-0.116723	0.184785	-0.631667	0.527604	0.566619
gene-MAB_0582c	871.371	-0.769587	0.0852789	-9.02436	1.80753e-19	5.10114e-19
gene-MAB_0583c	407.797	-0.377479	0.112174	-3.3651	0.000765151	0.00113009
gene-MAB_0584	767.884	-0.00195593	0.0895167	-0.0218499	0.982568	0.984947
gene-MAB_0585	1099.25	-0.177182	0.0858174	-2.06464	0.0389573	0.0490745
gene-MAB_0586	410.821	-0.024586	0.112692	-0.218169	0.827297	0.847954
gene-MAB_0587	3357.05	0.638394	0.0657758	9.7056	2.85379e-22	8.79874e-22
gene-MAB_0588c	576.588	0.145483	0.095462	1.52399	0.127512	0.151302
gene-MAB_0589	3932.36	1.13742	0.0613901	18.5277	1.23525e-76	1.05059e-75
gene-MAB_0590c	3923.89	1.17181	0.066971	17.4973	1.50132e-68	1.12815e-67
gene-MAB_0591	703.18	-1.05162	0.106555	-9.86926	5.65798e-23	1.79458e-22
gene-MAB_0592c	1183.78	-0.807821	0.080671	-10.0138	1.32589e-23	4.27364e-23
gene-MAB_0593c	600.866	-0.396424	0.102815	-3.8557	0.000115399	0.000179908
gene-MAB_0594c	467.762	-0.425648	0.114556	-3.71564	0.000202689	0.000310823
gene-MAB_0595c	529.818	-0.404023	0.105826	-3.81782	0.000134638	0.000209049
gene-MAB_0596c	261.668	0.467186	0.132064	3.53757	0.00040383	0.000606722
gene-MAB_0597	1038.57	0.321655	0.0849228	3.78761	0.000152103	0.000235651
gene-MAB_0598	593.848	-0.00123457	0.0940964	-0.0131203	0.989532	0.991128
gene-MAB_0599	550.891	0.36267	0.102203	3.54852	0.000387403	0.000582394
gene-MAB_0600	2775.15	-0.168534	0.0665109	-2.53392	0.0112793	0.0150523
gene-MAB_0601	1726.44	1.13973	0.0756809	15.0597	2.97999e-51	1.70919e-50
gene-MAB_0602c	500.704	0.225963	0.12458	1.8138	0.0697083	0.0852181
gene-MAB_0603c	517.155	0.719611	0.115511	6.22978	4.67078e-10	9.5081e-10
gene-MAB_0604c	333.203	0.584836	0.120447	4.85555	1.20052e-06	2.09742e-06
gene-MAB_0605c	372.429	0.309264	0.125984	2.45479	0.0140967	0.0186318
gene-MAB_0606c	231.48	0.475389	0.143673	3.30882	0.000936907	0.00137356
gene-MAB_0607	343.965	-0.110186	0.116613	-0.944888	0.344716	0.38373
gene-MAB_0608	755.063	-0.0109052	0.0983282	-0.110906	0.911691	0.923027
gene-MAB_0609c	398.186	0.607808	0.114036	5.32996	9.82356e-08	1.7952e-07
gene-MAB_0610	793.051	0.244212	0.0882892	2.76605	0.00567406	0.00780046
gene-MAB_0611	184.892	-0.841759	0.168072	-5.00834	5.49023e-07	9.71498e-07
gene-MAB_0612c	191.927	-0.370955	0.156208	-2.37475	0.017561	0.0229964
gene-MAB_0613	1350.03	-0.209351	0.0880975	-2.37636	0.0174846	0.0229024
gene-MAB_0614	1025.71	-0.152849	0.0909237	-1.68107	0.09275	0.111872
gene-MAB_0615	1183.27	-0.35273	0.0889878	-3.9638	7.37673e-05	0.000116651
gene-MAB_0616	859.943	-0.35948	0.0845824	-4.25006	2.13713e-05	3.49297e-05
gene-MAB_0617	254.891	0.0227424	0.142381	0.159729	0.873095	0.88866
gene-MAB_0618	979.675	-0.197583	0.0862355	-2.2912	0.0219518	0.0284537
gene-MAB_0619	415.975	-1.30527	0.126851	-10.2898	7.8311e-25	2.58796e-24
gene-MAB_0620c	350.643	-1.14638	0.121197	-9.45877	3.11579e-21	9.32297e-21
gene-MAB_0621c	958.362	-1.08147	0.0945816	-11.4343	2.81899e-30	1.05199e-29
gene-MAB_0622c	395.974	0.782589	0.113606	6.88863	5.63342e-12	1.23265e-11
gene-MAB_0623	187.052	0.927706	0.153979	6.02489	1.69228e-09	3.36896e-09
gene-MAB_0624	1125.06	-0.291181	0.0967077	-3.01094	0.00260442	0.00369815
gene-MAB_0625	1813.33	0.270392	0.0761822	3.54928	0.00038628	0.000581058
gene-MAB_0626	2100.02	0.391634	0.0736235	5.31942	1.04101e-07	1.90099e-07
gene-MAB_0627c	230.864	0.557673	0.140062	3.98161	6.84507e-05	0.000108451
gene-MAB_0628	12110.9	0.643163	0.0696923	9.22861	2.74157e-20	7.94943e-20
gene-MAB_0629	289.723	0.870059	0.176077	4.94137	7.75768e-07	1.36737e-06
gene-MAB_0630	7449.99	0.571611	0.0696498	8.20694	2.26903e-16	5.79151e-16
gene-MAB_0631c	389.171	0.148695	0.114482	1.29885	0.193994	0.224295
gene-MAB_0632c	134.064	0.484728	0.180465	2.686	0.00723134	0.00982787
gene-MAB_0633c	364.687	0.963982	0.110773	8.70229	3.25267e-18	8.78521e-18
gene-MAB_0634c	856.204	0.676074	0.0909663	7.43214	1.06852e-13	2.48354e-13
gene-MAB_0635c	215.778	0.974782	0.148318	6.57226	4.95583e-11	1.04569e-10
gene-MAB_0636c	1635.7	0.506363	0.0719619	7.03655	1.97065e-12	4.34839e-12
gene-MAB_0637c	2004.31	-0.165819	0.0731903	-2.26559	0.0234765	0.0303666
gene-MAB_0638c	1885.57	-0.1962	0.0675282	-2.90545	0.00366725	0.0051296
gene-MAB_0639c	4700.49	-0.600433	0.107173	-5.60248	2.11303e-08	3.99978e-08
gene-MAB_0640c	1610.68	-0.171167	0.0840685	-2.03604	0.0417465	0.0523624
gene-MAB_0641	1137.17	2.15719	0.0817383	26.3914	1.71937e-153	3.25957e-152
gene-MAB_0642	812.083	-0.886994	0.0954091	-9.29674	1.44816e-20	4.24117e-20
gene-MAB_0643	1559	-0.175637	0.0719648	-2.44059	0.0146631	0.0193495
gene-MAB_0644c	560.137	0.809134	0.106355	7.60786	2.78661e-14	6.62889e-14
gene-MAB_0645c	1357.73	-0.962306	0.0882709	-10.9017	1.13078e-27	3.99756e-27
gene-MAB_0646c	219.509	0.57708	0.14412	4.00416	6.22395e-05	9.89575e-05
gene-MAB_0647	493.686	0.809547	0.133816	6.04969	1.45121e-09	2.89949e-09
gene-MAB_0648	396.386	0.532697	0.109473	4.86602	1.13868e-06	1.99359e-06
gene-MAB_0649c	330.719	-0.186592	0.120926	-1.54303	0.122824	0.146089
gene-MAB_0650	314961	0.213761	0.0732104	2.91982	0.00350233	0.00490583
gene-MAB_0651c	13228.7	-1.10663	0.0892022	-12.4059	2.42748e-35	1.01407e-34
gene-MAB_0652	2365.22	-0.296555	0.0775161	-3.82572	0.000130391	0.000202581
gene-MAB_0653	897.645	-0.295415	0.0841651	-3.50994	0.000448207	0.000671769
gene-MAB_0654	479.758	-0.251527	0.105499	-2.38417	0.0171178	0.0224397
gene-MAB_0655	151.611	-0.526212	0.166306	-3.16412	0.00155553	0.00224406
gene-MAB_0656	462.246	-0.419117	0.107199	-3.9097	9.24108e-05	0.000145301
gene-MAB_0657	376.435	-0.581416	0.11442	-5.08142	3.74621e-07	6.6789e-07
gene-MAB_0658	503.504	-0.5264	0.127832	-4.11791	3.82325e-05	6.1616e-05
gene-MAB_0659	49.5727	-0.155558	0.300191	-0.518196	0.604322	0.640346
gene-MAB_0660	25.6495	0.72037	0.385605	1.86816	0.0617404	0.0758696
gene-MAB_0661	73.5973	-0.188773	0.240293	-0.785592	0.432107	0.472748
gene-MAB_0662	4.09974	-3.03932	1.29176	-2.35285	0.0186303	0.0243006
gene-MAB_0663	267.511	-0.458914	0.136573	-3.36022	0.000778802	0.00114957
gene-MAB_0664	27.1575	-1.49774	0.398502	-3.75843	0.000170984	0.000263915
gene-MAB_0665	113.611	-2.46465	0.251503	-9.7997	1.12918e-22	3.52967e-22
gene-MAB_0666	528.94	-3.54677	0.142897	-24.8204	5.40416e-136	8.94749e-135
gene-MAB_0667	84.0591	-1.1056	0.233247	-4.74002	2.13692e-06	3.69314e-06
gene-MAB_0668c	109.915	-0.43519	0.18811	-2.31349	0.020696	0.026882
gene-MAB_0669	61.9303	0.704822	0.245589	2.86993	0.00410569	0.00570592
gene-MAB_0670	214.352	-1.35566	0.15211	-8.91236	4.99561e-19	1.38466e-18
gene-MAB_0671	97.57	-0.775593	0.206591	-3.75425	0.000173862	0.000268274
gene-MAB_t5011	54.0386	-0.737993	0.271763	-2.71558	0.00661599	0.00902048
gene-MAB_0672c	1011.76	0.384611	0.104179	3.69183	0.000222647	0.000340378
gene-MAB_0673	4659.4	1.28376	0.0596348	21.5271	8.67702e-103	1.02372e-101
gene-MAB_0674	4240.08	0.366087	0.0660943	5.53885	3.04462e-08	5.71312e-08
gene-MAB_0676c	1912.67	1.25262	0.121548	10.3056	6.64943e-25	2.20479e-24
gene-MAB_0677c	1656.42	1.44409	0.0966581	14.9402	1.80345e-50	1.01736e-49
gene-MAB_0678	235.249	0.184649	0.147966	1.24791	0.212063	0.243975
gene-MAB_0679c	1177.03	-0.518157	0.0933073	-5.55323	2.80431e-08	5.27415e-08
gene-MAB_0680c	5650.81	-0.838595	0.0724725	-11.5712	5.76588e-31	2.17788e-30
gene-MAB_0681	390.982	-0.101817	0.111125	-0.916238	0.359542	0.398626
gene-MAB_0682	3446.21	-0.171117	0.0688214	-2.4864	0.0129043	0.0171562
gene-MAB_0683c	1941.3	0.762984	0.0725563	10.5158	7.30921e-26	2.48323e-25
gene-MAB_0684c	2057.59	-0.0363742	0.081365	-0.447049	0.654839	0.6894
gene-MAB_0685	762.563	-1.19114	0.0950014	-12.5381	4.61754e-36	1.96028e-35
gene-MAB_0686	2078.41	-1.70015	0.0870152	-19.5385	5.16578e-85	4.91541e-84
gene-MAB_0687	7231.9	-0.598856	0.065737	-9.10988	8.24749e-20	2.35975e-19
gene-MAB_0688c	475.805	-0.953337	0.113905	-8.36958	5.78237e-17	1.50529e-16
gene-MAB_0689	2393.95	-0.665641	0.0741576	-8.97604	2.80679e-19	7.85427e-19
gene-MAB_0690	3495.39	-1.14022	0.0640459	-17.8032	6.67906e-71	5.15138e-70
gene-MAB_0691	1086.95	-1.22325	0.0922133	-13.2654	3.67263e-40	1.69064e-39
gene-MAB_0692c	1084.87	-1.43021	0.0837608	-17.0749	2.28251e-65	1.6407e-64
gene-MAB_0693	1692.86	0.968709	0.0739147	13.1058	3.05173e-39	1.37052e-38
gene-MAB_0694	318.771	0.496195	0.128643	3.85716	0.000114714	0.000178896
gene-MAB_0695	2831.03	-1.08563	0.0699584	-15.5183	2.6105e-54	1.58513e-53
gene-MAB_0696c	1483.24	-0.231337	0.0777972	-2.97359	0.00294335	0.0041592
gene-MAB_0697	2179.77	-0.0881109	0.0790169	-1.11509	0.264812	0.300576
gene-MAB_0698	5554.1	-0.211058	0.0707124	-2.98473	0.00283829	0.00401532
gene-MAB_0699c	4043.14	0.124988	0.0660525	1.89225	0.0584571	0.0720488
gene-MAB_0700c	2081.62	0.349056	0.0675035	5.17093	2.32936e-07	4.19353e-07
gene-MAB_0701	2234.86	0.339846	0.0723307	4.69851	2.62065e-06	4.50876e-06
gene-MAB_0703c	2432.61	-0.36146	0.0650544	-5.55627	2.75603e-08	5.18726e-08
gene-MAB_0704c	367.398	0.0422461	0.116317	0.363199	0.716456	0.74777
gene-MAB_0705	2170.56	0.178602	0.0730195	2.44595	0.0144471	0.0190848
gene-MAB_0706c	1094.46	0.182925	0.0818386	2.23519	0.0254049	0.0327671
gene-MAB_0707	25272.8	0.869259	0.0604814	14.3723	7.71737e-47	3.99293e-46
gene-MAB_0708	7593.33	0.898682	0.0715756	12.5557	3.69895e-36	1.573e-35
gene-MAB_0709	1171.54	0.310313	0.0985735	3.14804	0.0016437	0.00236646
gene-MAB_0710	2774.32	-1.16491	0.067946	-17.1447	6.89059e-66	4.99643e-65
gene-MAB_0711	520.357	0.77539	0.125552	6.17583	6.58162e-10	1.33323e-09
gene-MAB_0712c	675.768	-0.203938	0.0930437	-2.19185	0.0283905	0.0363818
gene-MAB_0713	11820.4	1.11329	0.0602868	18.4666	3.83187e-76	3.22046e-75
gene-MAB_0714c	167.535	0.776006	0.160453	4.83634	1.32253e-06	2.30653e-06
gene-MAB_0715c	350.529	-0.176329	0.119358	-1.47731	0.139592	0.16477
gene-MAB_0716c	317.09	-0.848726	0.145484	-5.8338	5.41802e-09	1.05287e-08
gene-MAB_0717	474.732	-0.563836	0.105362	-5.35141	8.72733e-08	1.59722e-07
gene-MAB_0718c	626.578	0.0232885	0.0938994	0.248015	0.804123	0.828131
gene-MAB_0719	317.205	-1.49858	0.133761	-11.2034	3.92424e-29	1.43006e-28
gene-MAB_0720	296.027	-1.98037	0.15036	-13.1709	1.29057e-39	5.86483e-39
gene-MAB_0721	351.711	-1.89726	0.12871	-14.7406	3.53762e-49	1.93944e-48
gene-MAB_0722	1022.67	-1.98742	0.094092	-21.1221	4.988e-99	5.5179e-98
gene-MAB_0723c	237.893	0.311703	0.133492	2.33498	0.0195442	0.0254193
gene-MAB_0724c	581.713	-1.17039	0.103097	-11.3523	7.21988e-30	2.67222e-29
gene-MAB_0725c	105.461	-0.874351	0.232508	-3.76053	0.000169556	0.000261792
gene-MAB_0726	184.048	-1.87258	0.17243	-10.86	1.78842e-27	6.28224e-27
gene-MAB_0727	395.11	-1.46171	0.119522	-12.2296	2.15988e-34	8.80075e-34
gene-MAB_0728	5739.83	-0.701037	0.0828177	-8.46481	2.56565e-17	6.73906e-17
gene-MAB_0729c	1768.56	0.218209	0.0803438	2.71594	0.00660889	0.00901327
gene-MAB_0730c	5445.34	1.58813	0.0663927	23.9202	1.88693e-126	2.86617e-125
gene-MAB_0731	617.397	-0.583824	0.0972613	-6.00263	1.94149e-09	3.85428e-09
gene-MAB_0732c	7180.8	0.737416	0.0610195	12.0849	1.26897e-33	5.08715e-33
gene-MAB_0733	793.322	1.17359	0.0977609	12.0047	3.35714e-33	1.3308e-32
gene-MAB_0734	54.1693	0.116225	0.256661	0.452834	0.650668	0.685444
gene-MAB_0735	45.9491	0.00700935	0.297383	0.0235701	0.981196	0.983969
gene-MAB_0736	65.9127	-0.290469	0.238546	-1.21766	0.223351	0.256091
gene-MAB_0737c	57.6895	-0.50251	0.257931	-1.94824	0.0513866	0.0637456
gene-MAB_0738	2920.54	0.667702	0.0848754	7.86686	3.63667e-15	8.9334e-15
gene-MAB_0739c	23412.6	2.02605	0.0886335	22.8587	1.19631e-115	1.63693e-114
gene-MAB_0740c	47808.4	2.53779	0.067976	37.3336	4.6815e-305	1.83095e-303
gene-MAB_0741c	6656.57	4.27735	0.0780259	54.8196	0	0
gene-MAB_0742c	640.455	0.672046	0.0959072	7.00726	2.43037e-12	5.35091e-12
gene-MAB_0743c	1261.38	0.0104056	0.0839858	0.123897	0.901397	0.914656
gene-MAB_0744	4149.43	-0.331613	0.0878392	-3.77523	0.000159857	0.000247279
gene-MAB_0745	1547.12	1.01696	0.0717182	14.18	1.2187e-45	6.1768e-45
gene-MAB_0746	726.471	0.447152	0.0879856	5.08211	3.73273e-07	6.65965e-07
gene-MAB_0747	600.734	0.59022	0.0924081	6.38711	1.6905e-10	3.50156e-10
gene-MAB_0748	678.001	0.0607623	0.0911128	0.666891	0.504842	0.544764
gene-MAB_0749	1872.71	-0.242715	0.0862359	-2.81455	0.00488453	0.00674778
gene-MAB_0750	4119.2	1.71102	0.0675037	25.3471	9.67373e-142	1.68005e-140
gene-MAB_0751c	3650.99	0.810333	0.0695672	11.6482	2.34351e-31	8.92656e-31
gene-MAB_0752c	7325.44	-0.215584	0.0668565	-3.22458	0.00126157	0.00183384
gene-MAB_0753c	10692	0.639457	0.0582654	10.9749	5.04584e-28	1.79275e-27
gene-MAB_0754c	17635.3	0.277963	0.0711128	3.90876	9.27702e-05	0.000145819
gene-MAB_0755c	3674.95	0.237859	0.0699876	3.39859	0.000677342	0.00100369
gene-MAB_0756c	1856.71	0.416684	0.0833087	5.00168	5.68319e-07	1.00529e-06
gene-MAB_0757	453.974	-1.59701	0.118523	-13.4743	2.21674e-41	1.04069e-40
gene-MAB_0758	56.738	-0.321675	0.290404	-1.10768	0.267999	0.303638
gene-MAB_0759c	741.41	0.282576	0.0960074	2.94328	0.0032476	0.00456808
gene-MAB_0760c	943.036	0.374231	0.0944142	3.96372	7.37921e-05	0.000116653
gene-MAB_0761c	425.632	0.263834	0.116522	2.26424	0.0235595	0.0304581
gene-MAB_0762	1027.91	0.931035	0.0848216	10.9764	4.96339e-28	1.76472e-27
gene-MAB_0763c	1033.44	-2.22223	0.0898248	-24.7396	4.01109e-135	6.53216e-134
gene-MAB_0764c	256.443	-1.21432	0.147579	-8.22823	1.89994e-16	4.85693e-16
gene-MAB_0765	188.422	-1.42334	0.175427	-8.11356	4.9159e-16	1.24261e-15
gene-MAB_0766	1268.44	1.67888	0.0887269	18.9219	7.53006e-80	6.65513e-79
gene-MAB_0767c	361.388	0.776289	0.112964	6.87198	6.33181e-12	1.3806e-11
gene-MAB_0768	2045.42	0.0729128	0.0770938	0.945767	0.344267	0.383403
gene-MAB_0769c	857.618	-0.26309	0.0983702	-2.67449	0.00748437	0.0101598
gene-MAB_0770	194.921	-0.636429	0.157317	-4.04553	5.22049e-05	8.3511e-05
gene-MAB_0771c	233.311	0.161158	0.141618	1.13798	0.255128	0.290248
gene-MAB_0772c	12.983	0.115229	0.546488	0.210853	0.833002	0.852746
gene-MAB_0773	165.538	0.674991	0.186627	3.6168	0.00029827	0.00045223
gene-MAB_0774c	194.112	0.421137	0.159513	2.64013	0.00828739	0.0112193
gene-MAB_0775	515.323	-0.0758608	0.107893	-0.703112	0.481986	0.522029
gene-MAB_0776	334.084	0.160514	0.12489	1.28524	0.198709	0.229319
gene-MAB_0777	90.0588	0.119288	0.213396	0.558999	0.576162	0.613725
gene-MAB_0778	570.882	-0.0529718	0.117032	-0.452628	0.650817	0.685455
gene-MAB_0779	625.913	0.269273	0.0953293	2.82466	0.0047331	0.0065449
gene-MAB_0780	145.212	-0.208997	0.175404	-1.19152	0.233449	0.266868
gene-MAB_0781	623.543	-1.02551	0.110248	-9.30186	1.3801e-20	4.0466e-20
gene-MAB_0782	2953.05	-0.891965	0.0774518	-11.5164	1.09085e-30	4.10474e-30
gene-MAB_0783c	2357.03	-1.15631	0.0965724	-11.9735	4.89263e-33	1.93331e-32
gene-MAB_t5012c	26.049	-0.995206	0.402135	-2.47481	0.0133308	0.0176807
gene-MAB_t5013	194.699	-1.40092	0.48429	-2.89273	0.00381913	0.00533005
gene-MAB_t5014	29.5047	-0.991167	0.403009	-2.45942	0.0139162	0.0184079
gene-MAB_t5015	28.5272	-2.2151	0.913908	-2.42377	0.0153603	0.0202427
gene-MAB_0785	1232.41	0.401698	0.083146	4.83124	1.35685e-06	2.3639e-06
gene-MAB_0786	318.76	0.423178	0.143235	2.95443	0.00313246	0.00441388
gene-MAB_0787	408.429	0.374228	0.108096	3.462	0.000536176	0.000799035
gene-MAB_0788	717.196	0.261232	0.114779	2.27594	0.0228494	0.0295708
gene-MAB_0789	733.063	0.535656	0.0934983	5.72904	1.00998e-08	1.93541e-08
gene-MAB_0790	699.441	0.273338	0.0899403	3.0391	0.00237283	0.003378
gene-MAB_0791	316.298	0.393449	0.132999	2.95828	0.00309357	0.0043628
gene-MAB_0792	204.437	-0.191084	0.147632	-1.29432	0.195554	0.22594
gene-MAB_0793	73.5075	0.251138	0.224661	1.11785	0.263631	0.299373
gene-MAB_0794	133.6	-0.366363	0.194986	-1.87892	0.0602554	0.0741731
gene-MAB_0795	1374.44	1.38631	0.0767311	18.0672	5.7799e-73	4.57875e-72
gene-MAB_0796c	1479.53	0.841771	0.0808482	10.4117	2.19183e-25	7.351e-25
gene-MAB_0797c	882.34	0.465009	0.103356	4.49912	6.82362e-06	1.14697e-05
gene-MAB_0798c	726.244	0.802175	0.103038	7.7852	6.96009e-15	1.69299e-14
gene-MAB_0799c	1003.12	0.535092	0.104233	5.13359	2.84271e-07	5.09922e-07
gene-MAB_0800	2136.01	2.08716	0.119385	17.4826	1.94505e-68	1.45717e-67
gene-MAB_0801	235.447	2.556	0.155514	16.4357	1.06117e-60	7.10352e-60
gene-MAB_0802	37.2494	-0.0829723	0.319733	-0.259505	0.795245	0.82035
gene-MAB_0803	231.5	-0.206449	0.139873	-1.47597	0.139951	0.165155
gene-MAB_0804	133.448	-0.128713	0.204398	-0.629715	0.528881	0.567744
gene-MAB_0805	382.885	-0.21287	0.114563	-1.8581	0.0631544	0.0774921
gene-MAB_0806	252.487	-0.000411798	0.152498	-0.00270035	0.997845	0.998247
gene-MAB_0807	319.394	0.57467	0.123382	4.65767	3.19815e-06	5.47199e-06
gene-MAB_0808c	262.561	-0.53741	0.143626	-3.74173	0.000182757	0.000281235
gene-MAB_0809c	7293.09	-0.254809	0.0713183	-3.57284	0.000353129	0.000532966
gene-MAB_0810c	746.601	1.67101	0.0927251	18.0211	1.33135e-72	1.04799e-71
gene-MAB_0811	268.717	1.90654	0.150665	12.6541	1.0617e-36	4.56184e-36
gene-MAB_0812	1179.45	-0.804443	0.0931133	-8.6394	5.65112e-18	1.52054e-17
gene-MAB_0813c	514.111	0.1913	0.101481	1.88508	0.0594196	0.0731806
gene-MAB_0815	72.5958	-1.78095	0.264968	-6.72138	1.80016e-11	3.86571e-11
gene-MAB_0816	139.648	-1.77425	0.188062	-9.43439	3.93276e-21	1.1711e-20
gene-MAB_0817	135.28	-1.37441	0.188844	-7.27802	3.38763e-13	7.69029e-13
gene-MAB_0818	189.243	-1.47964	0.163211	-9.06586	1.2362e-19	3.5148e-19
gene-MAB_0819	150.35	-1.35175	0.186799	-7.2364	4.60747e-13	1.04261e-12
gene-MAB_0820c	545.316	-0.880806	0.0998999	-8.81688	1.17692e-18	3.22257e-18
gene-MAB_0821	1105.71	-0.810729	0.0949741	-8.53632	1.38563e-17	3.67652e-17
gene-MAB_0822	1020.15	-0.873532	0.0936324	-9.32938	1.06489e-20	3.13534e-20
gene-MAB_0823	1189.38	-0.814597	0.0918387	-8.86987	7.32296e-19	2.01625e-18
gene-MAB_0824	1394.58	-0.718397	0.0868865	-8.26822	1.35969e-16	3.49204e-16
gene-MAB_0825	1067.9	-0.563919	0.0792982	-7.11138	1.14892e-12	2.56019e-12
gene-MAB_0826c	1451.93	-1.12707	0.0772948	-14.5815	3.68404e-48	1.96337e-47
gene-MAB_0827	1874.3	2.52894	0.0943553	26.8023	3.03444e-158	5.88752e-157
gene-MAB_0828	677.578	2.00276	0.143303	13.9756	2.19502e-44	1.08269e-43
gene-MAB_0829	690.453	1.54173	0.331926	4.64481	3.40394e-06	5.81809e-06
gene-MAB_0830	1474.52	1.21108	0.0794719	15.2391	1.94612e-52	1.1399e-51
gene-MAB_0831	2049.52	0.278925	0.0718431	3.88242	0.000103424	0.000161899
gene-MAB_0832	1622.04	0.345246	0.085096	4.05714	4.96778e-05	7.95197e-05
gene-MAB_0833	682.08	0.545542	0.112247	4.86021	1.17263e-06	2.05014e-06
gene-MAB_0834	644.11	0.699706	0.0935249	7.4815	7.34813e-14	1.71918e-13
gene-MAB_0835c	258.96	-0.922288	0.161406	-5.7141	1.10289e-08	2.10857e-08
gene-MAB_0836c	781.194	-0.929886	0.088393	-10.5199	6.99456e-26	2.37959e-25
gene-MAB_0837c	415.555	-0.971765	0.131109	-7.41188	1.24522e-13	2.87809e-13
gene-MAB_0838c	333.35	-0.895721	0.12321	-7.26989	3.59782e-13	8.16e-13
gene-MAB_0839c	159.69	-0.705603	0.168156	-4.19613	2.71516e-05	4.40725e-05
gene-MAB_0840c	445.37	-0.473495	0.111831	-4.23402	2.29552e-05	3.73708e-05
gene-MAB_0841	280.427	3.32771	0.164749	20.1987	1.00519e-90	1.01068e-89
gene-MAB_0842	119.14	3.19311	0.219215	14.5661	4.61583e-48	2.44422e-47
gene-MAB_0843	157.849	3.14515	0.198512	15.8436	1.55641e-56	9.79811e-56
gene-MAB_0844	234.916	2.4197	0.154729	15.6383	3.99004e-55	2.45583e-54
gene-MAB_0845	1886.39	-1.11846	0.0761947	-14.6789	8.79884e-49	4.76596e-48
gene-MAB_0846	606.088	-1.70988	0.114563	-14.9253	2.25709e-50	1.26965e-49
gene-MAB_0847c	885.042	-0.559171	0.0950947	-5.88014	4.09911e-09	8.0064e-09
gene-MAB_0848c	334.637	-1.04667	0.124289	-8.42125	3.72488e-17	9.74275e-17
gene-MAB_0849c	117.402	1.3553	0.195382	6.93665	4.01507e-12	8.80869e-12
gene-MAB_0850	8211.04	-0.23327	0.0675314	-3.45425	0.000551835	0.000821878
gene-MAB_0851	19188.7	-0.258407	0.0627536	-4.11781	3.82484e-05	6.16218e-05
gene-MAB_0852	2303.62	-0.946519	0.0782037	-12.1032	1.01513e-33	4.08936e-33
gene-MAB_0853	1700.64	-0.914015	0.0783056	-11.6724	1.76354e-31	6.73289e-31
gene-MAB_0854	1199.55	-1.18853	0.0863844	-13.7587	4.51737e-43	2.1742e-42
gene-MAB_0855	1333.58	-1.21052	0.0789576	-15.3313	4.72518e-53	2.79738e-52
gene-MAB_0856c	211.032	-0.536722	0.145505	-3.68869	0.000225412	0.000344399
gene-MAB_0857	486.389	0.846333	0.102538	8.25385	1.53377e-16	3.93098e-16
gene-MAB_0858	1610.94	-0.644464	0.0735726	-8.75956	1.9601e-18	5.31722e-18
gene-MAB_0859	335.797	-1.21401	0.129652	-9.36362	7.70485e-21	2.27662e-20
gene-MAB_0860c	2301.49	0.192153	0.0699144	2.7484	0.00598872	0.00821259
gene-MAB_0861	1285.87	-1.6321	0.0998692	-16.3423	4.9328e-60	3.26248e-59
gene-MAB_0862c	5016.65	0.320441	0.0804433	3.98344	6.79239e-05	0.000107685
gene-MAB_0863	939.31	1.0956	0.27416	3.99621	6.43648e-05	0.000102173
gene-MAB_0864	3243.52	-0.118562	0.0677289	-1.75053	0.0800264	0.0971861
gene-MAB_0865	1467.79	-0.17249	0.0872023	-1.97804	0.047924	0.0597637
gene-MAB_0866	1105.55	0.359757	0.0832571	4.32104	1.55297e-05	2.56266e-05
gene-MAB_0867c	2357.92	1.58047	0.0768402	20.5682	5.28766e-94	5.52922e-93
gene-MAB_0868c	3053.38	1.84631	0.0795844	23.1994	4.61788e-119	6.51619e-118
gene-MAB_0869c	46987.4	-1.47451	0.0916239	-16.0931	2.85251e-58	1.84725e-57
gene-MAB_0870c	120.838	1.52806	0.191863	7.96435	1.6609e-15	4.12073e-15
gene-MAB_0871c	3168.62	1.98674	0.072909	27.2496	1.67968e-163	3.32388e-162
gene-MAB_0872	2183.96	-0.979742	0.0699656	-14.0032	1.4902e-44	7.37231e-44
gene-MAB_0873	699.448	-0.988446	0.112599	-8.77848	1.65695e-18	4.51457e-18
gene-MAB_0874c	994.485	1.13773	0.0892573	12.7466	3.257e-37	1.41288e-36
gene-MAB_0875c	4567.29	1.82672	0.0695267	26.2736	3.84368e-152	7.12371e-151
gene-MAB_0876	7986.51	0.255367	0.0845622	3.01987	0.00252881	0.0035949
gene-MAB_0877c	4315.19	-1.29139	0.0639254	-20.2015	9.48732e-91	9.55853e-90
gene-MAB_0878c	447.141	-1.14711	0.151781	-7.55768	4.10324e-14	9.71439e-14
gene-MAB_0879	2546.23	-0.911146	0.0837889	-10.8743	1.52803e-27	5.37897e-27
gene-MAB_0880	1891.86	0.553861	0.0908971	6.09328	1.10619e-09	2.21999e-09
gene-MAB_0881	1426.14	0.644446	0.0755766	8.52705	1.50121e-17	3.97468e-17
gene-MAB_0882	785.698	-0.00744455	0.122938	-0.0605555	0.951713	0.95944
gene-MAB_0883c	7282.06	0.00373292	0.0746432	0.0500102	0.960114	0.966732
gene-MAB_0884c	1344.15	-2.04424	0.09907	-20.6343	1.35118e-94	1.41889e-93
gene-MAB_0885c	13392.9	-2.14072	0.0722064	-29.6473	3.67795e-193	8.69923e-192
gene-MAB_0886c	153.991	-0.32951	0.160869	-2.04831	0.0405293	0.0509257
gene-MAB_0887c	355.715	-0.302023	0.140632	-2.14762	0.0317441	0.0405085
gene-MAB_0888c	150.164	-0.697422	0.1766	-3.94916	7.84273e-05	0.000123863
gene-MAB_0889c	109.268	-0.920151	0.213937	-4.30104	1.69996e-05	2.7987e-05
gene-MAB_0890c	183.441	-0.437905	0.158861	-2.75653	0.00584175	0.00801767
gene-MAB_0891c	276.561	-0.814626	0.138989	-5.8611	4.59824e-09	8.96016e-09
gene-MAB_0892c	208.365	-0.835704	0.159382	-5.24341	1.57632e-07	2.85542e-07
gene-MAB_0893	1399.36	2.62967	0.0983119	26.7483	1.29329e-157	2.48983e-156
gene-MAB_0894c	36014.6	4.4651	0.084124	53.0777	0	0
gene-MAB_0895c	52014.5	4.74595	0.0890238	53.311	0	0
gene-MAB_0896c	48826.2	4.55291	0.0714256	63.7433	0	0
gene-MAB_0897c	45604.9	4.68897	0.069966	67.0178	0	0
gene-MAB_0898	525.903	1.86227	0.132156	14.0914	4.28799e-45	2.14919e-44
gene-MAB_0899c	2141.77	2.71853	0.109366	24.8572	2.15892e-136	3.5864e-135
gene-MAB_0900c	12299.4	2.69335	0.0832074	32.3691	7.47431e-230	2.14595e-228
gene-MAB_0901c	474.313	1.459	0.109097	13.3734	8.64832e-41	4.02966e-40
gene-MAB_0902	2416.67	2.66116	0.0755185	35.2385	5.15255e-272	1.77727e-270
gene-MAB_0903	1044.71	2.8469	0.10383	27.4188	1.63653e-165	3.29096e-164
gene-MAB_0904	1897.27	2.84119	0.0793576	35.8024	1.01414e-280	3.6768e-279
gene-MAB_0905	1782.39	2.71821	0.0847796	32.062	1.49235e-225	4.21165e-224
gene-MAB_0906	1873.53	2.64133	0.0772215	34.2046	2.06713e-256	6.66717e-255
gene-MAB_0907	541.408	2.70272	0.116116	23.2761	7.73419e-120	1.10074e-118
gene-MAB_0908	1551.33	2.52048	0.0852581	29.563	4.47385e-192	1.04819e-190
gene-MAB_0909	716.234	2.61451	0.117172	22.3134	2.74166e-110	3.57423e-109
gene-MAB_0910	1088.93	2.4624	0.0867739	28.3772	3.86811e-177	8.28142e-176
gene-MAB_0911	1120.39	2.25861	0.0856486	26.3706	2.97805e-153	5.60303e-152
gene-MAB_0912	664.207	0.25255	0.091355	2.76449	0.00570127	0.0078357
gene-MAB_0913c	534.676	-0.551967	0.0994346	-5.55105	2.83951e-08	5.3363e-08
gene-MAB_0914c	67.6397	0.0445342	0.248416	0.179273	0.857724	0.875887
gene-MAB_0915c	198.686	-0.612192	0.157008	-3.8991	9.655e-05	0.000151521
gene-MAB_0916c	240.949	-0.689814	0.136361	-5.05875	4.22024e-07	7.50516e-07
gene-MAB_0917c	416.835	-0.76512	0.116035	-6.59389	4.2846e-11	9.05987e-11
gene-MAB_0918c	76.9031	-0.187765	0.221515	-0.847639	0.396639	0.43683
gene-MAB_0919	249.625	1.49437	0.152651	9.78941	1.25024e-22	3.89828e-22
gene-MAB_0920	403.447	0.423038	0.108425	3.90168	9.55267e-05	0.000149963
gene-MAB_0923c	276.307	-0.0463018	0.134328	-0.344692	0.730326	0.760648
gene-MAB_0924c	611.409	0.320683	0.104583	3.06632	0.00216715	0.00309851
gene-MAB_0925c	118.283	0.729753	0.178003	4.09967	4.13736e-05	6.65488e-05
gene-MAB_0926	80.8746	2.82579	0.259324	10.8967	1.19458e-27	4.21413e-27
gene-MAB_0927	1414.85	0.615856	0.0742779	8.29124	1.12078e-16	2.8874e-16
gene-MAB_0928c	12446.7	0.898045	0.0732485	12.2603	1.48032e-34	6.07165e-34
gene-MAB_0929	3710.84	0.532722	0.0662255	8.04406	8.69121e-16	2.17697e-15
gene-MAB_0930	4865.77	0.347079	0.063443	5.47072	4.48207e-08	8.33799e-08
gene-MAB_0931c	3284.57	-0.898681	0.0698181	-12.8718	6.49137e-38	2.85586e-37
gene-MAB_0932c	3308	0.700288	0.0677185	10.3412	4.58937e-25	1.52784e-24
gene-MAB_0933	884.61	0.714536	0.107831	6.62647	3.4381e-11	7.30099e-11
gene-MAB_0934	1450.66	0.267215	0.093374	2.86178	0.00421275	0.00584
gene-MAB_0935c	10295.9	0.499152	0.0562335	8.87642	6.90477e-19	1.90322e-18
gene-MAB_0936c	9397.93	0.533729	0.0622257	8.5773	9.71285e-18	2.58818e-17
gene-MAB_0937c	10528.9	-0.422849	0.0597959	-7.07154	1.53229e-12	3.39771e-12
gene-MAB_0938c	9809.67	0.0598339	0.069119	0.865666	0.386673	0.426707
gene-MAB_0939	61772.3	-0.705434	0.0677463	-10.4129	2.16594e-25	7.26906e-25
gene-MAB_0940	3487.37	-0.862023	0.0995001	-8.66355	4.57313e-18	1.23182e-17
gene-MAB_0941	1222.59	-0.574938	0.0860508	-6.68138	2.36703e-11	5.05028e-11
gene-MAB_0942	1318.26	0.0247713	0.103494	0.239351	0.810833	0.834005
gene-MAB_0943	842.689	0.794408	0.0825641	9.62171	6.47488e-22	1.97912e-21
gene-MAB_0944	9294.67	0.144565	0.0616238	2.34592	0.0189801	0.0247114
gene-MAB_0945	786.398	2.28938	0.0970527	23.589	4.99369e-123	7.33836e-122
gene-MAB_0946	826.689	2.19226	0.0957732	22.8901	5.82868e-116	7.99753e-115
gene-MAB_0947c	1309.5	1.88471	0.0965279	19.525	6.73377e-85	6.37079e-84
gene-MAB_0948c	1842.56	-0.155476	0.0692677	-2.24456	0.0247962	0.0320236
gene-MAB_0949c	699.765	-0.905751	0.118596	-7.63731	2.21802e-14	5.28897e-14
gene-MAB_0950c	422.74	-1.08681	0.112922	-9.62443	6.30553e-22	1.92854e-21
gene-MAB_0951	229.591	-0.89193	0.141457	-6.3053	2.87631e-10	5.90845e-10
gene-MAB_0952	607.762	-1.21926	0.114579	-10.6413	1.91508e-26	6.58741e-26
gene-MAB_0953	597.394	-0.396571	0.109682	-3.61566	0.000299587	0.000453951
gene-MAB_0954	1940.3	-0.368448	0.0855439	-4.30712	1.65395e-05	2.72658e-05
gene-MAB_0955c	4323.06	0.0015955	0.0609303	0.0261857	0.979109	0.982075
gene-MAB_0956c	4375.13	0.127993	0.0654231	1.95638	0.05042	0.062609
gene-MAB_0957	3521.71	1.1981	0.07444	16.0949	2.76954e-58	1.79586e-57
gene-MAB_0958c	1052.7	0.926368	0.0870796	10.6382	1.97982e-26	6.80067e-26
gene-MAB_0959	7219.8	1.32402	0.0610031	21.7042	1.87441e-104	2.27078e-103
gene-MAB_0960	10537.4	1.16978	0.0779891	14.9993	7.41627e-51	4.19551e-50
gene-MAB_0961c	2358.32	1.42561	0.0732923	19.451	2.85773e-84	2.67818e-83
gene-MAB_0962	6174.6	-0.46801	0.0585965	-7.98699	1.3827e-15	3.44253e-15
gene-MAB_0963c	1010.47	0.430317	0.0844922	5.09299	3.52469e-07	6.2998e-07
gene-MAB_0964	804.53	-1.14608	0.123084	-9.31136	1.26202e-20	3.70258e-20
gene-MAB_0965	3349.89	-1.58294	0.0756663	-20.92	3.52237e-97	3.82836e-96
gene-MAB_0966	1678.85	0.625994	0.0921489	6.79328	1.0961e-11	2.37536e-11
gene-MAB_0967	10525	3.08972	0.0699987	44.1397	0	0
gene-MAB_0968c	22915.7	3.39428	0.098887	34.3248	3.34928e-258	1.09447e-256
gene-MAB_0969	764.01	2.14956	0.0905397	23.7416	1.34224e-124	2.01417e-123
gene-MAB_0970c	2688.77	0.542253	0.0653568	8.29681	1.06948e-16	2.75811e-16
gene-MAB_0971	107.913	0.246908	0.188769	1.30799	0.190878	0.220908
gene-MAB_0972	8090.41	-0.478756	0.0615482	-7.77856	7.33576e-15	1.78262e-14
gene-MAB_0973	1006.36	-0.397744	0.0934145	-4.25784	2.06412e-05	3.37474e-05
gene-MAB_0974	5669.27	-0.794032	0.0669869	-11.8535	2.0627e-32	8.02306e-32
gene-MAB_0975c	1070.53	-1.02515	0.0902453	-11.3596	6.64576e-30	2.46156e-29
gene-MAB_0976	267.407	-0.137086	0.140051	-0.978835	0.327662	0.366223
gene-MAB_0977c	297.718	0.445649	0.123927	3.59607	0.000323061	0.000488773
gene-MAB_0978	965.142	-0.0719832	0.085754	-0.839415	0.401237	0.4416
gene-MAB_0979	353.937	-0.137309	0.116091	-1.18277	0.2369	0.270627
gene-MAB_0980	583.367	-0.229073	0.105598	-2.16929	0.0300607	0.0384527
gene-MAB_0981c	1703.24	0.150083	0.071296	2.10507	0.0352849	0.0447891
gene-MAB_0982c	494.187	-0.320959	0.107422	-2.98783	0.00280964	0.00397932
gene-MAB_0983c	1752.82	-0.710225	0.0978455	-7.25864	3.90998e-13	8.85988e-13
gene-MAB_0984c	302.178	-0.411489	0.134839	-3.05172	0.00227538	0.00324671
gene-MAB_0985	3118.27	-1.01436	0.0673196	-15.0678	2.63947e-51	1.51564e-50
gene-MAB_0986	553.88	-0.38676	0.0972695	-3.97617	7.00345e-05	0.000110855
gene-MAB_0987c	721.833	0.018864	0.0973434	0.193788	0.846342	0.86551
gene-MAB_0988c	135.661	-0.0455973	0.178875	-0.254911	0.798791	0.823666
gene-MAB_0989	187.166	-0.714771	0.1526	-4.68396	2.81385e-06	4.83446e-06
gene-MAB_0990c	388.648	0.0890785	0.118288	0.753064	0.451412	0.492134
gene-MAB_0992	1075.52	-0.682501	0.104887	-6.50702	7.66582e-11	1.60794e-10
gene-MAB_0993c	873.335	0.484342	0.0857048	5.65128	1.59254e-08	3.02375e-08
gene-MAB_0994	187.119	0.398735	0.1605	2.48433	0.0129797	0.0172472
gene-MAB_0995	246.892	0.00875846	0.132552	0.0660757	0.947318	0.95559
gene-MAB_0997c	324.402	-0.0577505	0.129316	-0.446585	0.655174	0.689606
gene-MAB_0998	375.436	0.6996	0.121916	5.73838	9.55887e-09	1.83529e-08
gene-MAB_0999	369.088	0.976636	0.117164	8.33561	7.70966e-17	1.99759e-16
gene-MAB_1000	89.1047	0.488653	0.228009	2.14313	0.0321027	0.0409276
gene-MAB_1001	164.774	-0.6879	0.175471	-3.92031	8.84352e-05	0.000139403
gene-MAB_1002	784.849	-1.16025	0.102889	-11.2768	1.70924e-29	6.27944e-29
gene-MAB_1003c	9223.77	-0.987734	0.0602982	-16.3808	2.62238e-60	1.73903e-59
gene-MAB_1004c	4588.4	-0.960868	0.0799797	-12.0139	3.0035e-33	1.19347e-32
gene-MAB_1005c	6814.74	-2.73406	0.0676198	-40.4329	0	0
gene-MAB_1006c	6201.05	-2.96818	0.0680263	-43.6328	0	0
gene-MAB_1007c	5055.18	-2.59498	0.0777628	-33.3704	3.68609e-244	1.10294e-242
gene-MAB_1008c	4435.77	-2.42272	0.0850837	-28.4746	2.4198e-178	5.22572e-177
gene-MAB_1009c	5006.02	-2.37956	0.0840971	-28.2954	3.93648e-176	8.39164e-175
gene-MAB_1010c	5788.2	-2.39021	0.0704135	-33.9454	1.42771e-252	4.46002e-251
gene-MAB_1011c	2860.37	-1.89012	0.0723796	-26.1139	2.53308e-150	4.64273e-149
gene-MAB_1012c	3537.92	-2.23667	0.0741256	-30.1741	5.18321e-200	1.29372e-198
gene-MAB_1013	4966.86	-5.10925	0.0867099	-58.9235	0	0
gene-MAB_1014c	1318.84	-0.758275	0.096419	-7.86438	3.70943e-15	9.09864e-15
gene-MAB_1015c	250.233	1.54916	0.138374	11.1955	4.29117e-29	1.56263e-28
gene-MAB_1016c	301.176	2.38434	0.133733	17.8291	4.20051e-71	3.25999e-70
gene-MAB_1017c	446.475	1.63721	0.124235	13.1783	1.17014e-39	5.3322e-39
gene-MAB_1018c	500.657	2.51968	0.113373	22.2248	1.97758e-109	2.56466e-108
gene-MAB_1019c	727.967	2.48253	0.096825	25.6393	5.55882e-145	9.9319e-144
gene-MAB_1020	3110.5	2.04684	0.069634	29.3942	6.50784e-190	1.51049e-188
gene-MAB_t5016c	112.698	1.14631	0.215653	5.31553	1.06345e-07	1.93984e-07
gene-MAB_1021	180.575	0.267861	0.157112	1.70491	0.088211	0.106604
gene-MAB_1022	369.169	-0.258607	0.139639	-1.85197	0.0640295	0.0785465
gene-MAB_1023c	806.247	-1.57615	0.104727	-15.0501	3.44851e-51	1.97336e-50
gene-MAB_1024	539.819	0.678963	0.107586	6.31088	2.77458e-10	5.71055e-10
gene-MAB_1025	2239.58	-0.183011	0.0826317	-2.21478	0.0267754	0.0344222
gene-MAB_1026c	10076.6	-1.2212	0.103382	-11.8125	3.36271e-32	1.30184e-31
gene-MAB_1027	2484.57	0.532467	0.0736546	7.22924	4.85698e-13	1.09807e-12
gene-MAB_1028c	804.041	-0.0983348	0.0937235	-1.0492	0.294086	0.330705
gene-MAB_1029c	473.469	1.00573	0.112144	8.96821	3.01359e-19	8.41873e-19
gene-MAB_1030	3185.46	1.4437	0.0913336	15.8069	2.78849e-56	1.74439e-55
gene-MAB_1031c	1132.06	-1.5487	0.0811573	-19.0827	3.51785e-81	3.17117e-80
gene-MAB_1032c	3268.29	1.21999	0.0955454	12.7687	2.45138e-37	1.0662e-36
gene-MAB_1033	763.175	-0.0975555	0.0904031	-1.07912	0.280536	0.316759
gene-MAB_1034c	45.3727	-1.591	0.315742	-5.03893	4.68153e-07	8.31064e-07
gene-MAB_1035c	294.71	-1.75126	0.140466	-12.4675	1.12252e-35	4.72503e-35
gene-MAB_1036	1430.62	0.838961	0.106077	7.909	2.59462e-15	6.41167e-15
gene-MAB_1037	737.758	0.64958	0.09067	7.16422	7.82293e-13	1.75029e-12
gene-MAB_1038	877.693	0.305175	0.0834298	3.65786	0.000254328	0.000387143
gene-MAB_1039	4160.71	0.109476	0.0639469	1.71198	0.0869008	0.105123
gene-MAB_1040	2872.99	0.145135	0.0897989	1.61622	0.106047	0.127108
gene-MAB_1041	571.121	-0.532961	0.114018	-4.67437	2.94856e-06	5.06039e-06
gene-MAB_1042c	262.501	-1.01631	0.172246	-5.90037	3.62679e-09	7.10902e-09
gene-MAB_1043c	1339.13	-2.84245	0.0936459	-30.3532	2.27982e-202	5.74817e-201
gene-MAB_1044c	944.591	-3.59632	0.121012	-29.7188	4.39531e-194	1.06495e-192
gene-MAB_1045	4143.61	-3.53748	0.083682	-42.2729	0	0
gene-MAB_1046c	37502.4	-4.49718	0.0605273	-74.3	0	0
gene-MAB_1047c	3733.04	-2.10562	0.0711711	-29.5854	2.3058e-192	5.42791e-191
gene-MAB_1048c	1475.79	0.0864478	0.0806548	1.07183	0.283799	0.320152
gene-MAB_1049	520.021	-1.01522	0.12512	-8.11398	4.89894e-16	1.23895e-15
gene-MAB_1050c	250.847	0.222084	0.141972	1.56428	0.117752	0.140358
gene-MAB_1051c	5309.93	0.607478	0.0602261	10.0866	6.33078e-24	2.05657e-23
gene-MAB_1052c	3157.26	-0.986787	0.0691345	-14.2735	3.20311e-46	1.64698e-45
gene-MAB_1053c	2804.81	-1.30961	0.0687078	-19.0606	5.3707e-81	4.83265e-80
gene-MAB_1054	6662.8	-0.532606	0.0590161	-9.02476	1.80097e-19	5.08553e-19
gene-MAB_1055c	14345.8	-0.949609	0.0565588	-16.7897	2.90091e-63	2.03228e-62
gene-MAB_1056	23816.2	-0.242908	0.060738	-3.99928	6.35364e-05	0.00010089
gene-MAB_1057	17493.1	0.109318	0.0715352	1.52817	0.12647	0.15021
gene-MAB_1058	198.866	-0.0861032	0.149183	-0.577164	0.563829	0.602266
gene-MAB_1059c	158.362	0.262899	0.159103	1.65238	0.0984564	0.118381
gene-MAB_1060	2077.16	5.28625	0.0987092	53.5538	0	0
gene-MAB_1061	25733.6	-0.405333	0.0841086	-4.81916	1.44165e-06	2.50988e-06
gene-MAB_1062	8040.28	-0.804668	0.091804	-8.76507	1.86662e-18	5.08027e-18
gene-MAB_1063	896.075	-0.589263	0.092818	-6.34858	2.17308e-10	4.48615e-10
gene-MAB_1064	8073.81	-0.81265	0.0693896	-11.7114	1.11418e-31	4.26357e-31
gene-MAB_1065	2336.74	-0.770764	0.0717831	-10.7374	6.79298e-27	2.36777e-26
gene-MAB_1066	67.1033	-0.934214	0.250489	-3.72956	0.000191818	0.000294516
gene-MAB_1067	217.65	-0.2722	0.14077	-1.93365	0.0531557	0.0658415
gene-MAB_1068c	1878.74	0.619653	0.076439	8.1065	5.20981e-16	1.31423e-15
gene-MAB_1069c	642.177	-0.80011	0.104437	-7.66115	1.84269e-14	4.40454e-14
gene-MAB_1070c	1048.32	-0.586526	0.0888537	-6.60103	4.08307e-11	8.64107e-11
gene-MAB_1071c	1345.23	-0.44381	0.0881199	-5.03643	4.74301e-07	8.41677e-07
gene-MAB_1072c	769.26	-0.617136	0.0935634	-6.59591	4.22648e-11	8.94077e-11
gene-MAB_1073c	602.761	-0.727183	0.100294	-7.25053	4.15155e-13	9.3987e-13
gene-MAB_1074c	684.822	-1.01325	0.100734	-10.0587	8.41063e-24	2.72331e-23
gene-MAB_1075	2669.61	-0.988703	0.078723	-12.5593	3.53636e-36	1.50515e-35
gene-MAB_1076	2768.05	-0.403669	0.0682697	-5.91286	3.3621e-09	6.60584e-09
gene-MAB_1077	3413.48	0.532244	0.0625944	8.50306	1.84658e-17	4.87351e-17
gene-MAB_1078	10094.9	0.984168	0.0646537	15.2221	2.52127e-52	1.47158e-51
gene-MAB_1079	5447.02	0.377411	0.0649793	5.80817	6.31592e-09	1.22257e-08
gene-MAB_1080	3772.31	-0.908321	0.0756529	-12.0064	3.28784e-33	1.30437e-32
gene-MAB_1081	3315.08	-1.3622	0.0750406	-18.1528	1.22098e-73	9.81331e-73
gene-MAB_1082c	2814.44	-0.734009	0.101973	-7.19809	6.10622e-13	1.37238e-12
gene-MAB_1083c	441.371	1.02431	0.114316	8.96036	3.23622e-19	9.02038e-19
gene-MAB_1084c	1188.97	1.52584	0.0867009	17.5989	2.51263e-69	1.90538e-68
gene-MAB_1085c	319.597	-0.363298	0.123497	-2.94175	0.00326364	0.00458702
gene-MAB_1086	2443.72	-0.88814	0.0683533	-12.9934	1.33429e-38	5.93323e-38
gene-MAB_1087	6446.94	-0.861506	0.0814877	-10.5722	4.00933e-26	1.36868e-25
gene-MAB_1088	1263.44	-1.02714	0.0949518	-10.8175	2.84547e-27	9.96718e-27
gene-MAB_1089	19535.5	0.524933	0.0556335	9.43555	3.88942e-21	1.15889e-20
gene-MAB_t5017	196.038	-0.00832704	0.191794	-0.0434165	0.965369	0.971236
gene-MAB_1091	231.513	-1.02286	0.176233	-5.804	6.47519e-09	1.25242e-08
gene-MAB_1092	350.857	-0.600099	0.13061	-4.59458	4.33618e-06	7.36083e-06
gene-MAB_1093c	2043.73	-0.0204406	0.0913495	-0.223763	0.822942	0.844536
gene-MAB_1094	3900.56	0.263949	0.0985014	2.67965	0.00736995	0.0100127
gene-MAB_1095	8778.49	0.360474	0.0895027	4.02752	5.63691e-05	8.99696e-05
gene-MAB_1096	10108.7	0.260129	0.0664712	3.91341	9.10006e-05	0.000143129
gene-MAB_1097	2307.74	0.156206	0.0815575	1.91529	0.0554557	0.0684854
gene-MAB_1098	2372.52	0.319034	0.0897296	3.5555	0.000377254	0.000568341
gene-MAB_1099c	13131.3	-0.714804	0.0926854	-7.71215	1.23714e-14	2.98005e-14
gene-MAB_1100c	1105.01	0.134899	0.0993774	1.35744	0.17464	0.203004
gene-MAB_1101	5215.62	-0.563971	0.0851784	-6.62106	3.56631e-11	7.57003e-11
gene-MAB_1102	3188.08	0.155034	0.119751	1.29464	0.195446	0.225867
gene-MAB_1103	436.21	-0.257308	0.119713	-2.14938	0.0316044	0.0403545
gene-MAB_1104c	97.042	-0.161577	0.208315	-0.775638	0.437963	0.478896
gene-MAB_1105c	39.1617	-0.682721	0.326336	-2.09208	0.0364314	0.0461619
gene-MAB_1106c	432.889	0.85771	0.155573	5.51322	3.52325e-08	6.59629e-08
gene-MAB_1107c	752.941	1.73353	0.141037	12.2913	1.00862e-34	4.15063e-34
gene-MAB_1108c	194.55	-1.88815	0.180256	-10.4748	1.12758e-25	3.81259e-25
gene-MAB_1109c	143.653	-0.0465137	0.185146	-0.251227	0.801638	0.826087
gene-MAB_1110	215.066	0.230139	0.144704	1.59041	0.111742	0.133611
gene-MAB_1112c	1185.54	0.147052	0.0783262	1.87743	0.0604586	0.074368
gene-MAB_1113c	773.884	0.194892	0.0926962	2.10248	0.0355109	0.0450645
gene-MAB_1114	545.905	0.745509	0.0970401	7.68248	1.56034e-14	3.74224e-14
gene-MAB_1115	291.839	0.608828	0.127012	4.79346	1.6393e-06	2.84302e-06
gene-MAB_1116	495.88	1.07137	0.107686	9.94904	2.54634e-23	8.14401e-23
gene-MAB_1117c	9576.45	3.4638	0.0660761	52.4214	0	0
gene-MAB_1118c	3438.98	1.41993	0.0638481	22.2392	1.43397e-109	1.86454e-108
gene-MAB_1119	1762.2	-0.196066	0.0745725	-2.6292	0.00855867	0.0115707
gene-MAB_1120c	2241.97	2.8302	0.0797197	35.5019	4.5976e-276	1.60819e-274
gene-MAB_1121	1193.34	-0.206665	0.0775725	-2.66415	0.00771829	0.0104745
gene-MAB_1122c	3082.33	0.204538	0.0707073	2.89274	0.00381901	0.00533005
gene-MAB_1123	1065.99	-1.0033	0.0973696	-10.304	6.75625e-25	2.23871e-24
gene-MAB_1124c	1664.3	1.0982	0.0756024	14.5261	8.28496e-48	4.36852e-47
gene-MAB_1125c	3661	1.60555	0.0802689	20.0022	5.27297e-89	5.19659e-88
gene-MAB_1126c	225.917	0.429025	0.139958	3.06538	0.00217394	0.00310733
gene-MAB_1127c	840.23	-0.0838075	0.0877703	-0.95485	0.339653	0.378689
gene-MAB_1128c	3259.81	-0.232268	0.0665367	-3.49082	0.000481537	0.000720204
gene-MAB_1129	7800	1.56309	0.0733188	21.3191	7.55027e-101	8.54264e-100
gene-MAB_1130	7295.88	-0.623813	0.0655324	-9.51915	1.74604e-21	5.28172e-21
gene-MAB_1131	4165.82	-1.18496	0.0619851	-19.1168	1.82986e-81	1.65856e-80
gene-MAB_1132c	1214.04	-1.10669	0.0895286	-12.3613	4.23204e-35	1.75904e-34
gene-MAB_1133c	447.323	-0.0299852	0.111704	-0.268434	0.788365	0.814267
gene-MAB_1134c	7066.25	2.18721	0.0754742	28.9795	1.19173e-184	2.6906e-183
gene-MAB_1135c	1155.07	2.3568	0.107801	21.8625	5.91217e-106	7.32313e-105
gene-MAB_1136	1447.22	2.72856	0.091069	29.9615	3.11616e-197	7.66235e-196
gene-MAB_1137c	615.14	0.535133	0.102057	5.24349	1.5757e-07	2.85535e-07
gene-MAB_1138c	744.504	0.971609	0.0938575	10.352	4.10002e-25	1.36676e-24
gene-MAB_1139	911.782	-0.370017	0.0916479	-4.03738	5.40515e-05	8.64371e-05
gene-MAB_1140	8931.85	-0.110124	0.0642166	-1.71489	0.086365	0.104526
gene-MAB_1141c	2949.92	0.175459	0.0692068	2.53529	0.0112356	0.0150054
gene-MAB_1142c	1033.52	-2.39952	0.0936162	-25.6315	6.80451e-145	1.2114e-143
gene-MAB_1143c	4621.43	-2.18978	0.0716793	-30.5497	5.71467e-205	1.46313e-203
gene-MAB_1144c	2174.56	-1.01927	0.0767361	-13.2828	2.91142e-40	1.34271e-39
gene-MAB_1145c	856.089	-0.0205066	0.0837226	-0.244935	0.806507	0.830071
gene-MAB_1146	2861.09	-0.8984	0.0967845	-9.28248	1.65585e-20	4.84084e-20
gene-MAB_1147c	11786	-0.690334	0.0662954	-10.413	2.16283e-25	7.26355e-25
gene-MAB_1148c	3819.71	-0.670161	0.0732117	-9.15375	5.49918e-20	1.58344e-19
gene-MAB_t5018c	2.65231	-0.482955	1.22272	-0.394985	0.692854	0.726802
gene-MAB_1149	2344.39	0.103003	0.0696878	1.47806	0.139392	0.164613
gene-MAB_1150	1024.07	1.57949	0.0947606	16.6683	2.22992e-62	1.53833e-61
gene-MAB_1151	15371.4	0.0354196	0.089195	0.397103	0.691292	0.725469
gene-MAB_1152	2097.87	0.361002	0.090227	4.00104	6.30635e-05	0.000100236
gene-MAB_1153	3890.96	-0.761326	0.0799139	-9.52683	1.62162e-21	4.91434e-21
gene-MAB_1154	1437.29	-0.747308	0.101233	-7.38207	1.55842e-13	3.58199e-13
gene-MAB_1155	883.481	0.343802	0.117776	2.91911	0.00351035	0.00491568
gene-MAB_1156c	525.47	0.989739	0.101865	9.71614	2.57348e-22	7.95921e-22
gene-MAB_1157	20371.3	1.33304	0.0618049	21.5685	3.55061e-103	4.21911e-102
gene-MAB_1158	6035.77	0.635684	0.0604893	10.509	7.84944e-26	2.66312e-25
gene-MAB_1159	1752.66	-1.80238	0.0797129	-22.6109	3.38593e-113	4.54538e-112
gene-MAB_1160	885.154	-1.84715	0.0953633	-19.3696	1.39218e-83	1.29494e-82
gene-MAB_1161c	1425.14	-3.64273	0.0968826	-37.5995	0	0
gene-MAB_1162c	1628.84	-3.8544	0.0983529	-39.1895	0	0
gene-MAB_1163c	475.291	-3.08607	0.135987	-22.6938	5.15495e-114	6.97675e-113
gene-MAB_1164	1251.55	0.145185	0.0779516	1.86249	0.0625334	0.076768
gene-MAB_1165	11117.2	-0.342173	0.0559499	-6.11571	9.6131e-10	1.93235e-09
gene-MAB_1166	2356.83	-0.524372	0.0995534	-5.26724	1.38491e-07	2.51511e-07
gene-MAB_1167	685.096	-0.71105	0.0907652	-7.83395	4.72766e-15	1.15676e-14
gene-MAB_1168	899.981	-0.900817	0.0938207	-9.60148	7.88057e-22	2.40583e-21
gene-MAB_1169	1445.63	2.50258	0.0790355	31.664	4.8674e-220	1.33571e-218
gene-MAB_1170	709.968	2.14446	0.120726	17.7629	1.36862e-70	1.05069e-69
gene-MAB_1171c	927.203	1.57618	0.0939064	16.7846	3.16315e-63	2.21287e-62
gene-MAB_1172c	1872.83	1.33705	0.0944027	14.1632	1.54722e-45	7.81796e-45
gene-MAB_1173c	4671.23	0.937414	0.0671467	13.9607	2.7084e-44	1.33194e-43
gene-MAB_1174c	1063.23	1.88538	0.0936928	20.123	4.63758e-90	4.61621e-89
gene-MAB_t5019	4.9648	-0.57567	0.903846	-0.636912	0.524182	0.563187
gene-MAB_1175	786.777	-0.0459408	0.088669	-0.518116	0.604378	0.640346
gene-MAB_1176c	1732.03	-0.547253	0.074977	-7.29894	2.9004e-13	6.60536e-13
gene-MAB_1177	4438.9	-0.492662	0.061823	-7.96891	1.60075e-15	3.97744e-15
gene-MAB_1178c	15185	-0.636405	0.0703348	-9.04822	1.45317e-19	4.11511e-19
gene-MAB_1179c	2922.6	-0.563254	0.0805825	-6.98978	2.75309e-12	6.05338e-12
gene-MAB_1180c	4603.36	-0.0312132	0.0811097	-0.384828	0.700365	0.733287
gene-MAB_1181c	3341.45	1.31751	0.07031	18.7386	2.39961e-78	2.07646e-77
gene-MAB_1182	6323.3	6.08173	0.0890186	68.3198	0	0
gene-MAB_1183	3888.89	5.50206	0.0921677	59.6962	0	0
gene-MAB_1184c	1258.57	0.910948	0.0990888	9.19325	3.81148e-20	1.1026e-19
gene-MAB_1185c	2615.03	0.0181407	0.0771098	0.235259	0.814008	0.836577
gene-MAB_1186c	2190.55	0.303803	0.0764335	3.97473	7.04582e-05	0.00011149
gene-MAB_1187c	2591.75	0.293675	0.0730547	4.01993	5.82157e-05	9.27678e-05
gene-MAB_1188c	1895.89	0.766691	0.0778759	9.84504	7.2008e-23	2.268e-22
gene-MAB_1189c	2535.23	0.759008	0.0748516	10.1402	3.66446e-24	1.19825e-23
gene-MAB_1190	21199.8	-0.483953	0.0581508	-8.32238	8.62159e-17	2.22923e-16
gene-MAB_1191c	2842.91	-0.667505	0.0655709	-10.1799	2.43843e-24	7.98924e-24
gene-MAB_1192c	15254.8	-0.422895	0.0679069	-6.22758	4.73705e-10	9.63906e-10
gene-MAB_1193c	13282.3	1.80865	0.0688371	26.2744	3.76248e-152	6.99935e-151
gene-MAB_1194	4331.06	-0.511166	0.0598005	-8.54784	1.25411e-17	3.33289e-17
gene-MAB_1195	7499.88	0.287266	0.0686175	4.18648	2.83318e-05	4.59132e-05
gene-MAB_1196	23728.1	-1.94517	0.0681024	-28.5624	1.96876e-179	4.27022e-178
gene-MAB_1197	8807.7	-0.489476	0.0659858	-7.4179	1.18989e-13	2.75405e-13
gene-MAB_1198c	1245.03	-0.494772	0.0788203	-6.27721	3.447e-10	7.04869e-10
gene-MAB_1199	3618.62	-0.975627	0.100294	-9.72769	2.29745e-22	7.12326e-22
gene-MAB_1200	738.271	-1.55477	0.10137	-15.3376	4.28701e-53	2.541e-52
gene-MAB_1201c	5638.88	-0.625383	0.0677828	-9.22628	2.80186e-20	8.11952e-20
gene-MAB_1202c	856.147	-0.0214931	0.0852916	-0.251996	0.801045	0.825646
gene-MAB_1203	2610.61	0.300361	0.0658806	4.55918	5.13549e-06	8.68208e-06
gene-MAB_1204	614.477	0.0710615	0.109105	0.651313	0.514845	0.554114
gene-MAB_1205	2499.72	0.0840786	0.0729673	1.15228	0.249207	0.283923
gene-MAB_1206	511.02	-0.231633	0.126338	-1.83343	0.0667384	0.0817483
gene-MAB_1207	397.873	-0.66747	0.114452	-5.83188	5.48079e-09	1.06465e-08
gene-MAB_1208c	1408.93	0.132025	0.084307	1.566	0.117349	0.139912
gene-MAB_1209	6273.01	1.30368	0.061894	21.0631	1.7346e-98	1.89774e-97
gene-MAB_1210c	386.541	0.10579	0.111852	0.945804	0.344249	0.383403
gene-MAB_1211c	381.723	-0.254217	0.112349	-2.26275	0.0236511	0.0305686
gene-MAB_1212c	223.487	-0.130738	0.14323	-0.912787	0.361355	0.400344
gene-MAB_1213c	36.3964	0.463324	0.326183	1.42044	0.155479	0.182016
gene-MAB_1214c	739.66	0.544829	0.0895138	6.08654	1.15378e-09	2.31269e-09
gene-MAB_1215c	290.265	0.252729	0.123717	2.0428	0.0410722	0.0515557
gene-MAB_1216c	406.751	0.25916	0.125163	2.07058	0.0383985	0.0484075
gene-MAB_1217c	148.615	0.340919	0.162856	2.09338	0.0363154	0.0460267
gene-MAB_1218	322.699	-0.19044	0.118966	-1.60079	0.109424	0.131093
gene-MAB_1219	222.264	-0.457985	0.145369	-3.15049	0.00162994	0.00234732
gene-MAB_1220	194.005	0.171987	0.154419	1.11376	0.26538	0.301084
gene-MAB_1221	126.97	0.0584908	0.180852	0.323419	0.746378	0.775578
gene-MAB_1222	465.786	-0.251254	0.116935	-2.14866	0.031661	0.0404164
gene-MAB_1223	344.775	-0.347284	0.117794	-2.94824	0.00319588	0.0045007
gene-MAB_1224	66.8326	-0.525671	0.251957	-2.08635	0.0369472	0.0467558
gene-MAB_1225	1406.23	-0.0204309	0.0857382	-0.238294	0.811653	0.834675
gene-MAB_1226	1201.47	0.62236	0.0981474	6.34108	2.28162e-10	4.70828e-10
gene-MAB_1227	696.072	0.27126	0.102961	2.63459	0.00842397	0.0113917
gene-MAB_1228	496.957	0.300905	0.105003	2.86567	0.00416134	0.00577357
gene-MAB_1229	1876.39	-0.80135	0.0915458	-8.75354	2.06757e-18	5.59957e-18
gene-MAB_1230c	207.836	-1.11819	0.14898	-7.50562	6.11362e-14	1.43441e-13
gene-MAB_1231	168.56	-1.31283	0.177431	-7.3991	1.37111e-13	3.15731e-13
gene-MAB_1232c	2421.14	-0.834507	0.0782147	-10.6694	1.41483e-26	4.89038e-26
gene-MAB_1233c	117.611	-1.92201	0.21045	-9.13287	6.67077e-20	1.91635e-19
gene-MAB_1234c	767.672	0.471351	0.0989489	4.76358	1.90187e-06	3.29494e-06
gene-MAB_1235	1625.86	0.524013	0.0938252	5.58499	2.33711e-08	4.41721e-08
gene-MAB_1236	14934.1	0.829421	0.0690165	12.0177	2.86782e-33	1.14047e-32
gene-MAB_1237	7767.65	0.0688564	0.0958175	0.718621	0.472375	0.51244
gene-MAB_1238	284.59	-0.451132	0.16456	-2.74145	0.0061168	0.00837897
gene-MAB_1239	15398.6	0.716329	0.0651668	10.9922	4.16501e-28	1.48618e-27
gene-MAB_1240	4294.44	0.23651	0.0747085	3.16578	0.0015467	0.00223197
gene-MAB_1241c	1002.59	1.57238	0.119955	13.1081	2.95726e-39	1.32929e-38
gene-MAB_1242c	436.278	2.96328	0.12151	24.3871	2.34247e-131	3.67037e-130
gene-MAB_1243c	1055.64	3.05687	0.0972939	31.4189	1.11738e-216	3.01631e-215
gene-MAB_1244c	166.764	2.63882	0.185555	14.2212	6.77087e-46	3.45287e-45
gene-MAB_1245c	270.259	3.1951	0.170265	18.7654	1.44828e-78	1.25763e-77
gene-MAB_1246c	394.847	2.85131	0.155989	18.2789	1.2186e-74	9.93888e-74
gene-MAB_1247c	1232.59	2.91974	0.104163	28.0304	6.92024e-173	1.44424e-171
gene-MAB_1248	537.139	0.796642	0.105413	7.55735	4.11364e-14	9.73437e-14
gene-MAB_1249	1112.51	-0.433323	0.0799689	-5.41865	6.00519e-08	1.1109e-07
gene-MAB_1250c	13393.1	-0.357094	0.0702672	-5.08195	3.73589e-07	6.6629e-07
gene-MAB_1251c	4567.07	0.235708	0.0659631	3.57334	0.000352459	0.000532116
gene-MAB_1252	1863.64	0.670358	0.078226	8.5695	1.03935e-17	2.7666e-17
gene-MAB_1253c	760.036	-0.0484719	0.089115	-0.543925	0.586493	0.623392
gene-MAB_1254c	355.3	0.18534	0.127773	1.45054	0.146909	0.172914
gene-MAB_1255c	2112.38	0.080025	0.0944318	0.847437	0.396752	0.436858
gene-MAB_1256c	3429.89	0.466786	0.0698487	6.68282	2.34392e-11	5.00526e-11
gene-MAB_1257	8487.59	1.40357	0.0658317	21.3206	7.31434e-101	8.2946e-100
gene-MAB_1258c	4294.7	0.298038	0.0651199	4.57676	4.72233e-06	7.98904e-06
gene-MAB_1259c	156.935	-0.423031	0.167003	-2.53307	0.0113069	0.015081
gene-MAB_1260c	1770.52	-0.203744	0.0710362	-2.86817	0.00412852	0.00573283
gene-MAB_1261	2378.64	4.88032	0.111366	43.8223	0	0
gene-MAB_1262	6914.65	4.11038	0.108698	37.8148	0	0
gene-MAB_1263	3351.82	3.2474	0.0850871	38.1655	0	0
gene-MAB_1264	675.563	1.42982	0.0982845	14.5478	6.03224e-48	3.18746e-47
gene-MAB_1265c	359.206	0.138815	0.128128	1.08341	0.278627	0.31489
gene-MAB_1266	1660.1	-1.34483	0.0811165	-16.579	9.8927e-62	6.7311e-61
gene-MAB_1267	316.137	-2.0782	0.140265	-14.8162	1.15049e-49	6.3494e-49
gene-MAB_1268c	243.112	0.118892	0.146159	0.813442	0.415964	0.45662
gene-MAB_1269	89.6089	-0.218905	0.212979	-1.02783	0.304032	0.341117
gene-MAB_1270	497.06	0.676606	0.115109	5.87797	4.15328e-09	8.10902e-09
gene-MAB_1271c	3641.24	2.14744	0.0670643	32.0207	5.6232e-225	1.57799e-223
gene-MAB_1272	5166.69	2.20799	0.0732466	30.1447	1.25968e-199	3.12841e-198
gene-MAB_1273	9779.03	3.6778	0.0637282	57.7107	0	0
gene-MAB_1274	9741.07	2.88409	0.0694311	41.5389	0	0
gene-MAB_1275	8468.19	0.682583	0.0606312	11.2579	2.1165e-29	7.74698e-29
gene-MAB_1276c	373.909	-0.877995	0.118247	-7.42508	1.12714e-13	2.61612e-13
gene-MAB_1277	1060.19	-0.0520742	0.0997275	-0.522165	0.601555	0.638173
gene-MAB_1278	665.322	-0.39052	0.0996411	-3.91926	8.88199e-05	0.000139965
gene-MAB_1279	557.164	0.152744	0.100897	1.51386	0.130061	0.154179
gene-MAB_1280c	3109.13	-0.124998	0.0631974	-1.9779	0.0479405	0.0597692
gene-MAB_1281c	674.847	0.0143483	0.114555	0.125252	0.900324	0.913754
gene-MAB_1282	469.703	0.174669	0.160484	1.08839	0.276424	0.312755
gene-MAB_1283c	651.268	0.42034	0.131245	3.20272	0.00136138	0.00197373
gene-MAB_1284c	1168.01	-0.105614	0.0871528	-1.21182	0.22558	0.258407
gene-MAB_1285c	1538.02	-0.263609	0.102046	-2.58323	0.00978799	0.0131468
gene-MAB_1286c	116.353	0.108546	0.208571	0.520428	0.602766	0.639047
gene-MAB_1287	605.933	-1.10428	0.100127	-11.0288	2.7745e-28	9.9358e-28
gene-MAB_1288	201.891	-0.332396	0.146792	-2.2644	0.0235494	0.030453
gene-MAB_1289c	5104.27	0.690752	0.0761986	9.06515	1.24435e-19	3.53585e-19
gene-MAB_1290c	9651.22	0.284084	0.0677604	4.19247	2.75932e-05	4.47748e-05
gene-MAB_1291	1892.7	0.0684284	0.0920884	0.743072	0.457438	0.498266
gene-MAB_1292c	882.285	-0.408563	0.0854644	-4.7805	1.74856e-06	3.03145e-06
gene-MAB_1293c	293.299	0.00559591	0.136152	0.0411005	0.967216	0.972109
gene-MAB_1294c	242.553	0.252223	0.141524	1.78219	0.0747187	0.0910966
gene-MAB_1295c	726.505	0.347518	0.0896294	3.87728	0.00010563	0.000165301
gene-MAB_1296	654.726	0.954294	0.122977	7.75994	8.49719e-15	2.06283e-14
gene-MAB_1297c	3212.35	-0.0816282	0.0791814	-1.0309	0.302587	0.339573
gene-MAB_1298c	4024.79	-1.74726	0.068868	-25.3711	5.25584e-142	9.15991e-141
gene-MAB_1299c	427.451	1.06545	0.10798	9.86718	5.77672e-23	1.82991e-22
gene-MAB_1300c	1019.33	-1.26252	0.0989352	-12.7611	2.70416e-37	1.17512e-36
gene-MAB_1301c	447.904	-1.43199	0.122041	-11.7337	8.56344e-32	3.28707e-31
gene-MAB_1302	2258.05	-0.23061	0.0792889	-2.90848	0.00363189	0.00508301
gene-MAB_1303c	33695.9	1.57791	0.190415	8.28668	1.16458e-16	2.99869e-16
gene-MAB_1304	1015.27	-0.617252	0.0843953	-7.31382	2.59658e-13	5.92158e-13
gene-MAB_1305	1083.21	-0.318427	0.078951	-4.03323	5.5016e-05	8.78947e-05
gene-MAB_1306	907.252	-0.0196619	0.0904224	-0.217445	0.827861	0.848357
gene-MAB_1307c	575.824	1.02688	0.139894	7.34045	2.12877e-13	4.87487e-13
gene-MAB_1308	413.799	-0.323378	0.139808	-2.31301	0.020722	0.0269088
gene-MAB_1309c	126.041	0.651397	0.18704	3.48266	0.00049645	0.000740946
gene-MAB_1310	9807.14	0.605109	0.0645732	9.3709	7.19172e-21	2.12753e-20
gene-MAB_1311	336.548	0.0643004	0.118079	0.544552	0.586061	0.623067
gene-MAB_1312	5380.29	-0.0956848	0.0649503	-1.4732	0.140697	0.165996
gene-MAB_1313	878.82	-0.178491	0.0872717	-2.04524	0.0408314	0.0512923
gene-MAB_1314	236.257	-0.687419	0.14013	-4.90557	9.31563e-07	1.63616e-06
gene-MAB_1315	2967	-0.532036	0.0738732	-7.20202	5.9328e-13	1.33643e-12
gene-MAB_1316	1489.36	-0.274615	0.0727654	-3.77397	0.000160668	0.000248456
gene-MAB_1317	2753.43	0.905668	0.102981	8.79453	1.43649e-18	3.92252e-18
gene-MAB_1318c	4779.76	1.39204	0.0734146	18.9613	3.5611e-80	3.16989e-79
gene-MAB_1319	6450.18	0.391063	0.0579591	6.74723	1.50696e-11	3.24589e-11
gene-MAB_1320c	127.252	-0.279456	0.190431	-1.46749	0.142241	0.167698
gene-MAB_1321	17.6194	-0.327412	0.487128	-0.672127	0.501503	0.541459
gene-MAB_1322	31.6118	-0.295788	0.347753	-0.850568	0.395009	0.435132
gene-MAB_1323	37.1713	0.174569	0.311947	0.55961	0.575745	0.613412
gene-MAB_1324	159.297	-0.456377	0.176239	-2.58953	0.00961076	0.0129158
gene-MAB_1325c	2205.05	-0.828131	0.0738059	-11.2204	3.23812e-29	1.18089e-28
gene-MAB_1326c	100.054	-0.197423	0.199788	-0.988162	0.323073	0.36142
gene-MAB_1327	5597.54	0.573487	0.0885422	6.477	9.35673e-11	1.95437e-10
gene-MAB_1328	9199.3	0.612905	0.0717115	8.54681	1.26535e-17	3.36096e-17
gene-MAB_1329	658.143	-0.883495	0.120973	-7.30323	2.80938e-13	6.40102e-13
gene-MAB_1330	5161.35	0.193973	0.0595838	3.25547	0.00113203	0.00165134
gene-MAB_1331	1994.18	0.58674	0.0702004	8.35807	6.3751e-17	1.65786e-16
gene-MAB_1332	2950.11	0.197977	0.0689992	2.86926	0.00411431	0.0057163
gene-MAB_1333	780.355	0.339126	0.084771	4.00049	6.32113e-05	0.000100438
gene-MAB_1334c	763.712	0.218728	0.0862868	2.53489	0.0112482	0.0150148
gene-MAB_1335c	4509.34	0.12423	0.06616	1.87772	0.0604198	0.0743387
gene-MAB_1336	2338.94	0.67874	0.0670827	10.1179	4.5995e-24	1.49906e-23
gene-MAB_1337c	550.528	0.417841	0.0971082	4.30284	1.68622e-05	2.77701e-05
gene-MAB_1338	91.3846	-1.09957	0.286252	-3.84127	0.000122401	0.000190585
gene-MAB_1339	496.005	1.63513	0.111312	14.6896	7.51504e-49	4.0929e-48
gene-MAB_1340	1752.92	0.429242	0.0966809	4.43978	9.00528e-06	1.50502e-05
gene-MAB_1341	1136.84	0.305066	0.0886017	3.44311	0.000575059	0.000855697
gene-MAB_1342	2861.91	-0.694536	0.0668736	-10.3858	2.87725e-25	9.62376e-25
gene-MAB_1343	316.36	0.157834	0.121167	1.30262	0.192705	0.222908
gene-MAB_1344c	1567.85	1.54164	0.0820557	18.7877	9.52355e-79	8.29886e-78
gene-MAB_1345	1588.47	0.539626	0.0858889	6.28283	3.3246e-10	6.804e-10
gene-MAB_1346	3946.94	0.702468	0.0769551	9.12828	6.95953e-20	1.997e-19
gene-MAB_1347c	341.495	0.538856	0.116097	4.64144	3.45982e-06	5.90954e-06
gene-MAB_1348	951.512	0.42556	0.0927676	4.58737	4.48857e-06	7.61172e-06
gene-MAB_1349	1787.82	0.318433	0.0703585	4.52586	6.01504e-06	1.01415e-05
gene-MAB_1350	2171.17	0.196343	0.0824212	2.3822	0.0172098	0.0225543
gene-MAB_1351c	2993.7	0.175005	0.0688279	2.54264	0.0110017	0.0147134
gene-MAB_1352	1276.04	1.18874	0.0941761	12.6225	1.58604e-36	6.80297e-36
gene-MAB_1353c	545.857	0.488534	0.100325	4.86954	1.11859e-06	1.95911e-06
gene-MAB_1356	170.496	0.0620746	0.157544	0.394015	0.69357	0.727245
gene-MAB_1357c	401.77	0.0996359	0.108814	0.915655	0.359848	0.398876
gene-MAB_1358c	710.592	0.168502	0.0953935	1.76639	0.07733	0.0941647
gene-MAB_1359c	455.343	0.275107	0.108269	2.54095	0.0110551	0.0147768
gene-MAB_1360c	312.839	0.0993867	0.135274	0.734707	0.462518	0.503138
gene-MAB_1361c	4818.03	0.429605	0.0839345	5.11834	3.0823e-07	5.52301e-07
gene-MAB_1362	17855.8	3.27899	0.0614892	53.3262	0	0
gene-MAB_1363	8530.25	1.51075	0.0949116	15.9175	4.79338e-57	3.04071e-56
gene-MAB_1364	14975.1	0.880344	0.059034	14.9125	2.73375e-50	1.5343e-49
gene-MAB_1365	2009.87	0.430762	0.0931081	4.62647	3.71945e-06	6.34427e-06
gene-MAB_1366c	4922.24	0.334	0.0703165	4.74995	2.03464e-06	3.5225e-06
gene-MAB_1367c	6018.23	-1.28292	0.069494	-18.4608	4.26732e-76	3.58037e-75
gene-MAB_1368	374.637	-0.322235	0.11777	-2.73613	0.0062166	0.00850395
gene-MAB_1369	1338.72	-0.352578	0.0758225	-4.65005	3.31862e-06	5.67617e-06
gene-MAB_1370c	1611.2	-0.58504	0.0823765	-7.10202	1.22944e-12	2.73717e-12
gene-MAB_1371	3447.28	-0.339337	0.0918557	-3.69424	0.000220542	0.000337263
gene-MAB_1372	2087.18	-1.09041	0.071129	-15.33	4.8209e-53	2.85065e-52
gene-MAB_1373	895.067	-1.25419	0.101821	-12.3176	7.28502e-35	3.00537e-34
gene-MAB_1374	605.743	-1.32821	0.119771	-11.0896	1.40931e-28	5.07986e-28
gene-MAB_1375	2029.46	-1.72459	0.0814087	-21.1843	1.33259e-99	1.48741e-98
gene-MAB_1376	684.674	-1.77874	0.102879	-17.2896	5.6311e-67	4.14365e-66
gene-MAB_1377c	246.608	-1.66977	0.165912	-10.0642	7.95366e-24	2.57871e-23
gene-MAB_1378c	597.004	-0.0949705	0.0945873	-1.00405	0.315354	0.353262
gene-MAB_1379c	333.46	0.398901	0.158112	2.5229	0.0116392	0.0155033
gene-MAB_1380	76.7843	-1.9243	0.255316	-7.53695	4.81103e-14	1.13468e-13
gene-MAB_1381	230.801	-1.29351	0.169417	-7.63509	2.2567e-14	5.37862e-14
gene-MAB_1382	196.398	-0.864576	0.149476	-5.78405	7.29225e-09	1.40772e-08
gene-MAB_1383	260.009	-0.392084	0.130209	-3.01119	0.0026023	0.0036962
gene-MAB_1384	7271.86	-0.167672	0.0696635	-2.40688	0.0160896	0.0211644
gene-MAB_1385	3195.37	-0.549759	0.0915437	-6.00542	1.90836e-09	3.79305e-09
gene-MAB_1386	1882.88	0.456684	0.0721043	6.33366	2.39411e-10	4.93836e-10
gene-MAB_1387	901.542	-1.51439	0.0894087	-16.9379	2.36592e-64	1.68844e-63
gene-MAB_1388c	2728.83	-0.820026	0.0746469	-10.9854	4.49257e-28	1.60191e-27
gene-MAB_1389c	528.829	-1.28427	0.127547	-10.069	7.5752e-24	2.45761e-23
gene-MAB_1390c	247.566	-1.38201	0.143118	-9.65642	4.61723e-22	1.41567e-21
gene-MAB_1391	831.931	-1.90208	0.131145	-14.5036	1.14887e-47	6.01943e-47
gene-MAB_1392c	3601.55	0.500787	0.0676493	7.4027	1.33445e-13	3.07573e-13
gene-MAB_1393c	44339.8	1.01837	0.0559612	18.1978	5.37296e-74	4.35359e-73
gene-MAB_1394c	1941.7	1.3538	0.0695765	19.4577	2.50644e-84	2.35785e-83
gene-MAB_1395	1616.71	0.0286477	0.0772507	0.370841	0.710756	0.742445
gene-MAB_1396	1056.16	-0.27646	0.0827826	-3.3396	0.000839006	0.00123477
gene-MAB_1397c	137.993	0.894131	0.170854	5.23331	1.66505e-07	3.01396e-07
gene-MAB_1398c	1242.51	0.459341	0.0885021	5.19018	2.10093e-07	3.78914e-07
gene-MAB_1399	519.845	-0.241555	0.110422	-2.18756	0.0287015	0.0367518
gene-MAB_1400	443.798	-0.438577	0.108849	-4.02921	5.5965e-05	8.93533e-05
gene-MAB_1401c	1474.28	-0.423043	0.0754269	-5.60865	2.03908e-08	3.86127e-08
gene-MAB_1402c	1019.32	-0.439709	0.087616	-5.01859	5.20523e-07	9.22711e-07
gene-MAB_1403	6928.98	0.626526	0.066657	9.39926	5.49475e-21	1.63037e-20
gene-MAB_1404	1805.41	0.484315	0.0750467	6.45352	1.09284e-10	2.27523e-10
gene-MAB_1405	680.23	0.31067	0.102187	3.04023	0.00236401	0.00336642
gene-MAB_1406c	465.811	0.21486	0.110232	1.94916	0.0512767	0.0636251
gene-MAB_1407c	3449.01	0.3874	0.0623437	6.21394	5.16734e-10	1.0506e-09
gene-MAB_1408c	2744.35	0.527801	0.0693687	7.60864	2.77e-14	6.59252e-14
gene-MAB_1409c	3159.93	2.11688	0.0833049	25.4113	1.89367e-142	3.33542e-141
gene-MAB_1410c	229.409	0.664751	0.155163	4.28421	1.83389e-05	3.01023e-05
gene-MAB_1411	1735.79	1.71964	0.0792073	21.7106	1.62813e-104	1.98209e-103
gene-MAB_1412	770.457	1.74711	0.101561	17.2026	2.53725e-66	1.85059e-65
gene-MAB_1413	616.068	2.1276	0.102067	20.8453	1.6829e-96	1.8015e-95
gene-MAB_1414c	361.315	-0.103661	0.119533	-0.867216	0.385824	0.425864
gene-MAB_1415c	311.332	-0.402571	0.119852	-3.3589	0.000782543	0.00115441
gene-MAB_1416	6524.7	0.337332	0.0828501	4.07159	4.66925e-05	7.491e-05
gene-MAB_1417	5272.64	0.675646	0.067773	9.96926	2.07781e-23	6.66696e-23
gene-MAB_1418	1309.73	0.826743	0.0777006	10.6401	1.939e-26	6.66506e-26
gene-MAB_1419c	798.062	-0.137805	0.0964046	-1.42944	0.152877	0.179175
gene-MAB_1420	5391.41	0.611095	0.0620039	9.85574	6.4736e-23	2.04675e-22
gene-MAB_1421	9324.99	0.562772	0.0618256	9.10257	8.82193e-20	2.52121e-19
gene-MAB_1422c	3712.21	5.06133	0.0823145	61.4877	0	0
gene-MAB_1423	236.43	1.25365	0.141429	8.86419	7.70649e-19	2.12067e-18
gene-MAB_1424c	1371.11	1.74449	0.0909792	19.1746	6.03415e-82	5.51963e-81
gene-MAB_1425	1624.96	1.47778	0.115415	12.804	1.55619e-37	6.81022e-37
gene-MAB_1426	3444.16	0.843973	0.0622175	13.5649	6.46944e-42	3.06035e-41
gene-MAB_1427c	1549.66	-1.19523	0.0841119	-14.21	7.93824e-46	4.03988e-45
gene-MAB_1428	1702.9	0.0534078	0.0804241	0.664077	0.506641	0.54635
gene-MAB_1429	1402.23	2.03777	0.0818734	24.8893	9.70314e-137	1.6173e-135
gene-MAB_1430c	129.903	0.544155	0.200986	2.70743	0.00678059	0.00923729
gene-MAB_1431	145.727	0.00903431	0.17631	0.0512411	0.959133	0.96594
gene-MAB_1432	664.819	-0.0766657	0.0909339	-0.843092	0.399177	0.439431
gene-MAB_t5020c	7.41773	-0.34574	0.696854	-0.496144	0.619793	0.655421
gene-MAB_1433	4982.85	0.487135	0.0599408	8.12694	4.40265e-16	1.11628e-15
gene-MAB_1434	5933.22	0.455995	0.0587161	7.7661	8.09418e-15	1.96595e-14
gene-MAB_1435	6070.88	-0.175828	0.0611244	-2.87655	0.00402043	0.00559682
gene-MAB_1436	6642.67	-0.0835501	0.0677404	-1.23339	0.217432	0.249649
gene-MAB_1437	2677.42	-0.531183	0.0867079	-6.12612	9.00476e-10	1.81153e-09
gene-MAB_1438	22865.6	-0.8988	0.0622322	-14.4427	2.78751e-47	1.45132e-46
gene-MAB_1439c	14345.9	3.22121	0.0576354	55.8894	0	0
gene-MAB_1440c	11990.8	4.2447	0.0817686	51.9112	0	0
gene-MAB_1441	5374.55	0.734895	0.290466	2.53005	0.0114046	0.0152071
gene-MAB_1442	3738.41	-0.945429	0.0767353	-12.3207	7.012e-35	2.89514e-34
gene-MAB_1443	694.839	-0.832785	0.099085	-8.40475	4.28768e-17	1.11971e-16
gene-MAB_1444	1251.59	0.5796	0.0778191	7.44805	9.47288e-14	2.20693e-13
gene-MAB_1445	2260.11	0.0756179	0.0684929	1.10403	0.269582	0.305362
gene-MAB_1446	2361.57	-0.232328	0.0986526	-2.35501	0.018522	0.0241657
gene-MAB_1447	5736.26	-1.13666	0.0673891	-16.8672	7.84645e-64	5.56762e-63
gene-MAB_1448	11070.6	-1.72397	0.0941726	-18.3065	7.34193e-75	6.0078e-74
gene-MAB_1449	23019.1	-1.10251	0.0698215	-15.7905	3.61957e-56	2.25576e-55
gene-MAB_1450	35377.4	-1.18257	0.0771738	-15.3235	5.33084e-53	3.14469e-52
gene-MAB_1451	30193.7	-1.15467	0.0648442	-17.8069	6.24607e-71	4.83243e-70
gene-MAB_1452	16374.9	-1.07327	0.0645154	-16.636	3.8263e-62	2.62503e-61
gene-MAB_1453	35425.7	-1.04366	0.0652375	-15.9978	1.32383e-57	8.48446e-57
gene-MAB_1454	14612.8	-1.69498	0.0842704	-20.1136	5.61037e-90	5.57334e-89
gene-MAB_1455	1397.93	-1.51304	0.0923565	-16.3826	2.54772e-60	1.69178e-59
gene-MAB_1456c	669.882	-0.616055	0.0941326	-6.54455	5.96754e-11	1.25597e-10
gene-MAB_1457	15189.1	-0.293694	0.111055	-2.64459	0.0081791	0.0110847
gene-MAB_r5051	2.69854e+06	4.17891	0.651598	6.41333	1.42374e-10	2.95517e-10
gene-MAB_r5052	3.07857e+07	1.04604	0.343784	3.04271	0.00234456	0.00333966
gene-MAB_r5053	7613.99	0.343943	0.525557	0.654434	0.512832	0.552426
gene-MAB_1458	4230.33	-0.615998	0.0677694	-9.08962	9.93894e-20	2.83554e-19
gene-MAB_1459c	2401.98	0.330093	0.0720761	4.57978	4.65457e-06	7.88245e-06
gene-MAB_1460	1410.92	-0.500266	0.083093	-6.02055	1.73823e-09	3.45766e-09
gene-MAB_1461	375.874	0.0765205	0.12001	0.637617	0.523723	0.562815
gene-MAB_1462c	4001.98	1.49688	0.0658852	22.7195	2.87702e-114	3.91511e-113
gene-MAB_1463	8454.84	0.378782	0.0646209	5.8616	4.58419e-09	8.93642e-09
gene-MAB_1464	1468.64	0.203624	0.0803187	2.5352	0.0112382	0.0150054
gene-MAB_1465	8039.96	0.622112	0.0801771	7.75923	8.5446e-15	2.07333e-14
gene-MAB_1466c	2662.37	-0.651809	0.0665511	-9.79412	1.19337e-22	3.72797e-22
gene-MAB_1467c	1682.99	0.445048	0.0719353	6.18677	6.14081e-10	1.24546e-09
gene-MAB_1468c	2673.78	0.69411	0.0651746	10.65	1.74356e-26	6.00989e-26
gene-MAB_1469	8736.64	0.136729	0.0618443	2.21086	0.0270453	0.0347206
gene-MAB_1470c	661.789	0.448706	0.0895742	5.00933	5.46207e-07	9.6686e-07
gene-MAB_1471c	3331.21	0.221969	0.0762123	2.9125	0.00358543	0.00501941
gene-MAB_1472c	709.626	0.650237	0.0903587	7.19617	6.19258e-13	1.39053e-12
gene-MAB_1473c	3219.03	1.36311	0.067312	20.2506	3.50878e-91	3.54951e-90
gene-MAB_1474c	1029.67	1.11882	0.0879608	12.7195	4.60756e-37	1.99353e-36
gene-MAB_1475	1520.18	1.09459	0.0965119	11.3415	8.16948e-30	3.02143e-29
gene-MAB_1476	2900.54	1.24062	0.0736427	16.8465	1.11324e-63	7.85435e-63
gene-MAB_1477	3265.11	0.937121	0.0753607	12.4351	1.68466e-35	7.06136e-35
gene-MAB_1478	2049	0.845466	0.0690929	12.2367	1.98006e-34	8.08132e-34
gene-MAB_1479	1977.78	0.612996	0.0876853	6.99086	2.73199e-12	6.01231e-12
gene-MAB_1480	7105.97	0.354915	0.0591513	6.00011	1.97179e-09	3.9113e-09
gene-MAB_1481	3133.55	0.717202	0.0642306	11.166	5.97909e-29	2.16617e-28
gene-MAB_1482	2634.08	0.636619	0.0695795	9.14952	5.71854e-20	1.64565e-19
gene-MAB_1483	3204.97	0.385195	0.0696705	5.52881	3.22417e-08	6.04548e-08
gene-MAB_1484	5108.3	0.778351	0.064895	11.994	3.81994e-33	1.51305e-32
gene-MAB_1485	3355.18	0.642798	0.0665196	9.66329	4.31757e-22	1.32624e-21
gene-MAB_1486c	2591.86	1.03794	0.074363	13.9578	2.82078e-44	1.38584e-43
gene-MAB_1487c	471.542	0.412092	0.101097	4.07621	4.57766e-05	7.34882e-05
gene-MAB_1488c	151.56	0.398477	0.168071	2.37088	0.0177457	0.0232138
gene-MAB_t5021	45.8818	0.55788	0.316926	1.76028	0.0783596	0.0953018
gene-MAB_1489	6416.69	2.30366	0.0591377	38.9541	0	0
gene-MAB_1490	2408.81	0.852503	0.0705389	12.0856	1.25886e-33	5.05477e-33
gene-MAB_1491	1594.88	0.507116	0.087631	5.78695	7.16774e-09	1.38422e-08
gene-MAB_1492	11099.7	0.660974	0.0574434	11.5065	1.22303e-30	4.59864e-30
gene-MAB_1493c	433.125	-0.299348	0.109515	-2.73339	0.00626861	0.00857038
gene-MAB_1494	157.624	0.765097	0.161696	4.7317	2.22653e-06	3.84532e-06
gene-MAB_1495	1373.15	0.225018	0.0753607	2.98588	0.0028276	0.00400134
gene-MAB_1496c	489.225	0.475625	0.100936	4.71216	2.45102e-06	4.22716e-06
gene-MAB_1497c	171.143	0.608047	0.152171	3.99581	6.44723e-05	0.000102311
gene-MAB_1498c	395.524	-0.0477654	0.110833	-0.430968	0.666492	0.700924
gene-MAB_1499	14.0415	-0.173605	0.514509	-0.337419	0.735801	0.766029
gene-MAB_1500	20.8582	-0.72358	0.427414	-1.69293	0.0904696	0.109201
gene-MAB_1501	32.6012	-0.947999	0.350846	-2.70204	0.00689164	0.00938344
gene-MAB_1502	199.217	-0.71774	0.149445	-4.8027	1.56538e-06	2.71862e-06
gene-MAB_1503	108.504	-0.518238	0.191134	-2.71138	0.00670041	0.00913057
gene-MAB_1504	192.48	-0.509973	0.164488	-3.10037	0.0019328	0.00277063
gene-MAB_1505	799.014	-1.16695	0.0923322	-12.6386	1.29394e-36	5.55488e-36
gene-MAB_1506c	5491.52	-0.541604	0.0642244	-8.433	3.36919e-17	8.81705e-17
gene-MAB_1507	471.454	-0.0237117	0.102965	-0.230289	0.817867	0.839849
gene-MAB_1508c	648.9	-0.973897	0.0974621	-9.99257	1.64273e-23	5.28802e-23
gene-MAB_1509	3809.85	-0.558088	0.0621809	-8.97523	2.82766e-19	7.90822e-19
gene-MAB_1510	686.798	-0.518434	0.0962688	-5.38527	7.23346e-08	1.3302e-07
gene-MAB_1511	2924.08	0.656891	0.0914691	7.18156	6.89187e-13	1.54407e-12
gene-MAB_1512	330267	0.177387	0.0712996	2.4879	0.0128499	0.0170884
gene-MAB_1513	7923.15	0.132759	0.0729065	1.82095	0.0686146	0.083943
gene-MAB_1514	1836.35	-0.281799	0.081182	-3.4712	0.000518131	0.000772608
gene-MAB_1515c	753.644	0.244109	0.13805	1.76827	0.0770155	0.0938508
gene-MAB_1516	1454.27	-1.08573	0.0794211	-13.6705	1.52341e-42	7.26874e-42
gene-MAB_1517c	1279.75	-0.0367444	0.0784507	-0.468376	0.639516	0.674411
gene-MAB_1518	647.552	0.447027	0.0928646	4.81375	1.48126e-06	2.57704e-06
gene-MAB_1519	275.436	0.278207	0.134245	2.07238	0.0382298	0.0482192
gene-MAB_1520c	331.425	-0.671151	0.122438	-5.48157	4.21569e-08	7.86897e-08
gene-MAB_1521	732.363	-0.367578	0.0999807	-3.67649	0.000236461	0.000360719
gene-MAB_1522	364.58	-0.272678	0.116129	-2.34806	0.0188717	0.0245961
gene-MAB_1523c	1043.07	-0.26495	0.081415	-3.25432	0.00113664	0.00165709
gene-MAB_1524c	2240.19	-0.125099	0.0707645	-1.76782	0.0770912	0.09392
gene-MAB_1525c	286.055	-0.702785	0.133746	-5.25462	1.48333e-07	2.68992e-07
gene-MAB_1526	666.107	-0.937391	0.103398	-9.06586	1.23623e-19	3.5148e-19
gene-MAB_1527	2220.34	-0.0620221	0.0702847	-0.88244	0.377539	0.417275
gene-MAB_1528c	8054.42	1.46236	0.0747485	19.5637	3.15162e-85	3.0104e-84
gene-MAB_1529c	973.369	-0.20621	0.101536	-2.0309	0.0422649	0.0529591
gene-MAB_t5022c	16.3779	1.08087	0.613967	1.76048	0.0783272	0.0952856
gene-MAB_1530	5161.69	0.922387	0.0762323	12.0997	1.06019e-33	4.26739e-33
gene-MAB_1531c	1091.84	-0.498367	0.082098	-6.07038	1.27604e-09	2.55363e-09
gene-MAB_t5023c	7.29416	-0.34266	0.705865	-0.485447	0.627359	0.662576
gene-MAB_1533c	1595.38	-0.59598	0.09865	-6.04135	1.52828e-09	3.05102e-09
gene-MAB_1534	7830.44	-0.259782	0.0620771	-4.18483	2.85382e-05	4.62326e-05
gene-MAB_1535c	759.546	-1.13575	0.0907437	-12.516	6.10368e-36	2.58017e-35
gene-MAB_1536	260.507	-0.462586	0.130086	-3.55599	0.000376557	0.000567463
gene-MAB_1537c	2137.79	-0.00796258	0.0668328	-0.119142	0.905163	0.917727
gene-MAB_1538	2013.29	0.339838	0.0791138	4.29556	1.74253e-05	2.86689e-05
gene-MAB_1539c	1736.27	0.828047	0.105796	7.82685	5.00249e-15	1.2216e-14
gene-MAB_1540	1827.95	-1.37399	0.0925975	-14.8383	8.28519e-50	4.59291e-49
gene-MAB_1541	662.238	0.342336	0.0946793	3.61574	0.000299492	0.000453944
gene-MAB_1542c	1740.76	-1.83627	0.0848755	-21.6349	8.4373e-104	1.01227e-102
gene-MAB_1543	6647.77	0.661053	0.0863455	7.65591	1.91953e-14	4.586e-14
gene-MAB_1544c	4987	1.60791	0.0695425	23.1213	2.82864e-118	3.94659e-117
gene-MAB_1545c	1528.65	3.04435	0.0944437	32.2345	5.79545e-228	1.65437e-226
gene-MAB_1546c	1040.66	3.22678	0.0906453	35.5979	1.51092e-277	5.32253e-276
gene-MAB_1547c	1353.79	1.16139	0.0805818	14.4126	4.31363e-47	2.23885e-46
gene-MAB_1548c	626.248	-0.966562	0.097574	-9.90593	3.92309e-23	1.2467e-22
gene-MAB_1549c	5723.66	-1.66737	0.0617211	-27.0146	9.95493e-161	1.95439e-159
gene-MAB_1550	413.217	-0.760427	0.110652	-6.87223	6.32052e-12	1.37874e-11
gene-MAB_1551c	672.518	0.044795	0.0908883	0.492857	0.622113	0.657455
gene-MAB_1552	595.241	-0.918167	0.10677	-8.59947	8.00869e-18	2.14327e-17
gene-MAB_1553c	1538.12	-0.535779	0.0861013	-6.22267	4.88779e-10	9.9417e-10
gene-MAB_1554	327.014	-1.55964	0.131727	-11.84	2.42544e-32	9.39715e-32
gene-MAB_1555	987.166	-0.249158	0.0909729	-2.73881	0.00616611	0.00844186
gene-MAB_1556	3249.72	1.66614	0.203058	8.20525	2.30108e-16	5.8703e-16
gene-MAB_t5024c	191.08	0.729603	0.16813	4.33952	1.42797e-05	2.3603e-05
gene-MAB_1557	4245.43	0.853949	0.0742571	11.4999	1.32085e-30	4.95895e-30
gene-MAB_1558c	1242.95	-0.411284	0.0882833	-4.65868	3.18242e-06	5.44696e-06
gene-MAB_1559	70.909	-0.595227	0.247627	-2.40373	0.0162289	0.0213365
gene-MAB_1560	10823.6	-0.125732	0.0650497	-1.93286	0.0532531	0.0659457
gene-MAB_1561	31283.3	-0.193755	0.0583927	-3.31814	0.000906202	0.00133051
gene-MAB_1562	1188.85	-0.134008	0.0808947	-1.65658	0.0976047	0.117386
gene-MAB_1563	915.797	-0.0864651	0.107375	-0.805264	0.420667	0.461248
gene-MAB_1564c	357.278	0.177953	0.147585	1.20577	0.227908	0.260894
gene-MAB_1565c	3112.74	0.0464601	0.0692279	0.671117	0.502146	0.541973
gene-MAB_1566c	1083.51	0.492319	0.0847733	5.80748	6.3419e-09	1.22712e-08
gene-MAB_1567	6884.38	1.69353	0.0753953	22.4621	9.75496e-112	1.29208e-110
gene-MAB_1568	810.268	-0.202569	0.13015	-1.55643	0.119605	0.142465
gene-MAB_1569	7059.94	-0.170643	0.0764446	-2.23225	0.0255985	0.0329997
gene-MAB_1570	913.655	-0.533642	0.091996	-5.80071	6.60349e-09	1.27674e-08
gene-MAB_1571c	15300.3	0.389758	0.0645525	6.03784	1.56191e-09	3.11691e-09
gene-MAB_1572	7500.29	1.11738	0.0664758	16.8089	2.10134e-63	1.4742e-62
gene-MAB_1573c	4699.6	0.934294	0.0631895	14.7856	1.81483e-49	9.99362e-49
gene-MAB_1574	3728.01	0.383789	0.0601035	6.38546	1.70886e-10	3.53662e-10
gene-MAB_1575	1568.76	0.0293294	0.0937274	0.312923	0.754339	0.782868
gene-MAB_1576	947.73	0.0198035	0.0881796	0.224582	0.822305	0.844056
gene-MAB_1577c	2416.6	0.804669	0.0720273	11.1717	5.60882e-29	2.03648e-28
gene-MAB_1578c	1095.9	1.10777	0.0884449	12.525	5.44955e-36	2.30758e-35
gene-MAB_1579	235.41	-0.271794	0.149358	-1.81974	0.0687979	0.0841258
gene-MAB_t5025c	29.7349	0.0548317	0.402807	0.136124	0.891723	0.90558
gene-MAB_t5026	117.972	-0.724401	0.189851	-3.81562	0.000135842	0.000210852
gene-MAB_1580	14332.4	-1.15132	0.0747986	-15.3923	1.84366e-53	1.10066e-52
gene-MAB_1581	6353.59	-0.0833442	0.090131	-0.924701	0.355121	0.394341
gene-MAB_1582	7860.95	-0.13555	0.064561	-2.09956	0.0357675	0.045367
gene-MAB_1583	21352.2	0.433246	0.0698829	6.1996	5.6606e-10	1.15042e-09
gene-MAB_1584	1636.07	0.0248225	0.0738977	0.335903	0.736944	0.766897
gene-MAB_1585	3158.23	1.13395	0.0774395	14.6431	1.49163e-48	8.02701e-48
gene-MAB_1586c	2900.19	0.707295	0.106994	6.61058	3.82825e-11	8.11562e-11
gene-MAB_1587c	1338.33	-0.112336	0.106519	-1.05461	0.291606	0.328214
gene-MAB_1588c	1763.33	-1.21899	0.0769714	-15.8369	1.7324e-56	1.08784e-55
gene-MAB_1589	4390.04	-0.201683	0.0810035	-2.48981	0.0127811	0.0170061
gene-MAB_1590c	262.887	-0.580132	0.149118	-3.89042	0.000100072	0.000156801
gene-MAB_1591	485.148	-0.539692	0.115729	-4.66343	3.10976e-06	5.32626e-06
gene-MAB_1592c	1428.19	0.675591	0.0737391	9.16191	5.09868e-20	1.46983e-19
gene-MAB_1593c	4919.82	1.25069	0.0593057	21.0888	1.00765e-98	1.10486e-97
gene-MAB_1594	28890.6	1.02251	0.0674309	15.1638	6.13724e-52	3.55702e-51
gene-MAB_1595	15582.7	1.08987	0.0629163	17.3226	3.17772e-67	2.3418e-66
gene-MAB_1596	744.157	0.262283	0.0887729	2.95454	0.00313138	0.00441362
gene-MAB_1597	78.1817	-0.919582	0.246599	-3.72905	0.000192202	0.000295014
gene-MAB_1598	149.091	-0.110044	0.177642	-0.619469	0.535607	0.574096
gene-MAB_1599	1990.85	-0.550506	0.0732017	-7.5204	5.46086e-14	1.28428e-13
gene-MAB_1600c	705.854	-0.413809	0.0948016	-4.365	1.2712e-05	2.1068e-05
gene-MAB_1601c	1886.19	2.94835	0.0841241	35.0477	4.22759e-269	1.43825e-267
gene-MAB_1602	6898.32	-1.81671	0.0702433	-25.8632	1.72985e-147	3.10186e-146
gene-MAB_1603	17357.9	0.528081	0.0635739	8.30656	9.85151e-17	2.54327e-16
gene-MAB_1604	7098.38	0.662027	0.0592851	11.1668	5.92517e-29	2.1482e-28
gene-MAB_1605	1270.09	0.117638	0.120939	0.972712	0.330696	0.369117
gene-MAB_1606	2674.41	-0.759259	0.0760119	-9.98868	1.70833e-23	5.4921e-23
gene-MAB_1607	26864.5	0.311002	0.0567467	5.48053	4.24055e-08	7.90944e-08
gene-MAB_1608c	913.807	-0.14453	0.104752	-1.37973	0.167669	0.195542
gene-MAB_1609c	350.256	-0.583826	0.127485	-4.57958	4.65915e-06	7.88753e-06
gene-MAB_1610	7412.62	-0.356625	0.071555	-4.98393	6.23061e-07	1.10133e-06
gene-MAB_1611	6357.35	-0.661238	0.0791345	-8.35587	6.49504e-17	1.68817e-16
gene-MAB_1612	3751	-1.04781	0.0671124	-15.6128	5.95919e-55	3.65875e-54
gene-MAB_1613	1404.18	-0.930518	0.0879324	-10.5822	3.60405e-26	1.23202e-25
gene-MAB_1614	4730.77	-2.64225	0.103635	-25.4957	2.2026e-143	3.89335e-142
gene-MAB_1615	3932.59	-0.144251	0.0711741	-2.02673	0.04269	0.0534648
gene-MAB_1616	1335.51	0.84283	0.0808106	10.4297	1.8148e-25	6.11541e-25
gene-MAB_1617c	434.776	0.0786802	0.109551	0.718205	0.472631	0.512455
gene-MAB_1618	2805.17	0.184714	0.0778805	2.37177	0.0177032	0.0231705
gene-MAB_1619	1376.79	-0.0532541	0.0747142	-0.712771	0.475988	0.51587
gene-MAB_1620	1666.12	-0.136297	0.0857759	-1.58899	0.112063	0.133931
gene-MAB_1621	1008.02	0.0146989	0.0932957	0.157552	0.87481	0.890224
gene-MAB_1622	820.445	-0.213757	0.0993319	-2.15195	0.0314014	0.0401159
gene-MAB_1623	1541.75	-0.156758	0.0767034	-2.04369	0.0409841	0.0514711
gene-MAB_1624	1270.06	-0.529708	0.089185	-5.93943	2.86015e-09	5.63075e-09
gene-MAB_1625	1292.54	-0.340386	0.0831861	-4.09186	4.27921e-05	6.88082e-05
gene-MAB_1626	275.217	-0.352803	0.127052	-2.77683	0.00548918	0.00755256
gene-MAB_1627	530.08	-1.19709	0.104983	-11.4027	4.05463e-30	1.5097e-29
gene-MAB_1628c	1352.82	-1.82972	0.095555	-19.1483	9.99329e-82	9.10764e-81
gene-MAB_1629c	1101.22	-0.261876	0.0818159	-3.2008	0.00137046	0.0019863
gene-MAB_1630c	651.551	-0.190644	0.096426	-1.97711	0.0480297	0.0598654
gene-MAB_1631c	80.0814	0.0401891	0.220932	0.181907	0.855656	0.874134
gene-MAB_1632c	2074.95	0.153855	0.0734374	2.09505	0.0361666	0.0458615
gene-MAB_1633	2380.04	-0.436539	0.0792355	-5.50939	3.60087e-08	6.73654e-08
gene-MAB_1634c	5814.79	-0.863221	0.0915768	-9.42619	4.25253e-21	1.26405e-20
gene-MAB_1635	4074.32	0.91907	0.0593742	15.4793	4.78688e-54	2.89251e-53
gene-MAB_1636	1514.57	0.800392	0.0737023	10.8598	1.79148e-27	6.28855e-27
gene-MAB_1637	1654.35	0.10911	0.0762084	1.43173	0.15222	0.178488
gene-MAB_1638	10749.2	-0.021545	0.074209	-0.290329	0.771564	0.799241
gene-MAB_1639c	2422.52	-0.218226	0.0732163	-2.98057	0.00287712	0.00406909
gene-MAB_1640	4962.85	0.201562	0.0644714	3.12638	0.0017697	0.0025427
gene-MAB_1641	3262.74	0.41094	0.0752934	5.45785	4.81938e-08	8.95543e-08
gene-MAB_1642	260.971	0.137962	0.12939	1.06625	0.286309	0.322764
gene-MAB_1643	5573.1	-0.382759	0.0594806	-6.43503	1.2345e-10	2.5688e-10
gene-MAB_1644	2000.89	-0.430351	0.0799298	-5.38412	7.28011e-08	1.33828e-07
gene-MAB_1645	1271.2	-0.688742	0.0838928	-8.20979	2.21568e-16	5.65825e-16
gene-MAB_1646c	2841.17	-0.1042	0.0675169	-1.54332	0.122753	0.146039
gene-MAB_1647c	783.202	0.113148	0.101867	1.11074	0.266681	0.302283
gene-MAB_1648c	1869.45	0.362474	0.0764016	4.74433	2.09202e-06	3.61806e-06
gene-MAB_1649c	307.452	0.315276	0.122796	2.56747	0.0102443	0.0137374
gene-MAB_1650c	1833.63	0.370691	0.0799011	4.63937	3.49476e-06	5.96306e-06
gene-MAB_1651	555.066	-0.170743	0.10118	-1.68752	0.0915034	0.110395
gene-MAB_1652	7083.75	3.13376	0.0593432	52.8074	0	0
gene-MAB_1653	5476.27	2.58581	0.0832603	31.057	9.18979e-212	2.41512e-210
gene-MAB_1654	3972.72	2.67484	0.0619718	43.1623	0	0
gene-MAB_1655	6207.15	2.35209	0.0578214	40.6785	0	0
gene-MAB_1656	759.9	2.61659	0.0937749	27.9029	2.46375e-171	5.12027e-170
gene-MAB_1657c	5220.79	7.23568	0.346305	20.8939	6.08082e-97	6.56596e-96
gene-MAB_1658c	1619.04	1.93386	0.101698	19.0156	1.26571e-80	1.13072e-79
gene-MAB_1659c	13245.9	1.97315	0.0735691	26.8203	1.87315e-158	3.64861e-157
gene-MAB_1660c	8419.28	2.2767	0.0715096	31.8377	1.9484e-222	5.40655e-221
gene-MAB_1661c	6667.57	2.40497	0.058348	41.2177	0	0
gene-MAB_1662c	18382.2	2.41068	0.054929	43.8872	0	0
gene-MAB_1663	1527.2	0.515134	0.090511	5.6914	1.26004e-08	2.39977e-08
gene-MAB_1664c	851.163	0.849673	0.110184	7.71138	1.24467e-14	2.99528e-14
gene-MAB_1665	3781.83	1.80572	0.0677008	26.672	9.93817e-157	1.89857e-155
gene-MAB_1666	8107.84	0.487997	0.0677814	7.19956	6.04061e-13	1.35825e-12
gene-MAB_1667	3731.07	0.230618	0.0878492	2.62515	0.00866099	0.0116995
gene-MAB_1668	11812.3	1.24474	0.0677627	18.3691	2.32131e-75	1.93132e-74
gene-MAB_1669	5863.79	1.06028	0.0868922	12.2022	3.02534e-34	1.22668e-33
gene-MAB_1670	9409.14	1.23226	0.0671683	18.3459	3.56052e-75	2.94261e-74
gene-MAB_1671	1340.9	0.621619	0.107292	5.79369	6.88547e-09	1.33074e-08
gene-MAB_1672	5408.62	0.317417	0.0582971	5.44482	5.18573e-08	9.62538e-08
gene-MAB_1673	700.31	-0.694468	0.104472	-6.6474	2.98315e-11	6.3539e-11
gene-MAB_1674c	1680.19	-0.711932	0.0825802	-8.62109	6.632e-18	1.78253e-17
gene-MAB_1675	1201.88	0.531028	0.080004	6.63752	3.18996e-11	6.78567e-11
gene-MAB_1676	2754.41	0.111778	0.0684234	1.63363	0.102337	0.122809
gene-MAB_1677	1000.83	-0.0370668	0.0901547	-0.411146	0.680965	0.71554
gene-MAB_1678c	1418	0.417816	0.0845408	4.94218	7.72521e-07	1.36213e-06
gene-MAB_1679c	3625.68	0.75058	0.0702226	10.6886	1.15118e-26	3.99018e-26
gene-MAB_1680	28232.6	-4.1945	0.0627371	-66.8583	0	0
gene-MAB_1681	22978.6	-3.95079	0.0664424	-59.4618	0	0
gene-MAB_1682	14134.8	-4.14028	0.0640876	-64.6035	0	0
gene-MAB_1683	11280.7	-4.34404	0.0691526	-62.8181	0	0
gene-MAB_1684	22185.3	-4.30359	0.0959923	-44.8327	0	0
gene-MAB_1685	22056.1	-4.19907	0.0751668	-55.8633	0	0
gene-MAB_1686	11923.2	-4.79871	0.0810323	-59.2198	0	0
gene-MAB_1687	15298.8	-5.02434	0.0711219	-70.6442	0	0
gene-MAB_1688	28398.6	-5.3081	0.0769804	-68.9539	0	0
gene-MAB_1689	27825.4	-5.1936	0.0714643	-72.6741	0	0
gene-MAB_1690	18432.9	-5.29454	0.0719927	-73.5427	0	0
gene-MAB_1691	6155.14	-4.8516	0.218597	-22.1943	3.89809e-109	5.03383e-108
gene-MAB_1692	49453.5	-5.45208	0.0817618	-66.6825	0	0
gene-MAB_1693	15421.8	-5.60955	0.0815119	-68.8188	0	0
gene-MAB_1694	5172.61	-5.36575	0.0948017	-56.5997	0	0
gene-MAB_1695	9907.19	-5.5498	0.08286	-66.978	0	0
gene-MAB_1696	4720.37	-5.32005	0.094944	-56.0336	0	0
gene-MAB_1697	4534.76	-5.40329	0.098929	-54.6179	0	0
gene-MAB_1698	8165.67	-5.52718	0.0869726	-63.5508	0	0
gene-MAB_1699	7818.49	-5.5487	0.0909042	-61.039	0	0
gene-MAB_1700	5201.2	-5.5251	0.0991083	-55.7482	0	0
gene-MAB_1701	3436.29	-5.26188	0.10174	-51.7188	0	0
gene-MAB_1702	5999.35	0.614229	0.0689782	8.90469	5.35352e-19	1.48139e-18
gene-MAB_1703	11834.8	0.884285	0.0639181	13.8347	1.57471e-43	7.6682e-43
gene-MAB_1704c	2788.29	1.64195	0.0731997	22.4311	1.95623e-111	2.57053e-110
gene-MAB_1705c	456.955	1.91368	0.112974	16.939	2.31897e-64	1.65731e-63
gene-MAB_1706c	3153.25	-0.380042	0.0694302	-5.47373	4.40661e-08	8.20684e-08
gene-MAB_1707	2436.63	0.667538	0.0778085	8.57924	9.55036e-18	2.54762e-17
gene-MAB_1708	4776.12	1.06829	0.0649022	16.46	7.10482e-61	4.76243e-60
gene-MAB_1709c	1517.21	-0.316913	0.0844778	-3.75144	0.000175823	0.000270878
gene-MAB_t5027	110.872	0.461376	0.195164	2.36404	0.0180769	0.0236222
gene-MAB_1710c	836.533	-0.364108	0.0873081	-4.17038	3.04093e-05	4.91836e-05
gene-MAB_1711c	3174	-0.13438	0.0696403	-1.92963	0.0536527	0.0663909
gene-MAB_1712	2329.62	-0.132139	0.0707304	-1.86821	0.0617328	0.0758696
gene-MAB_1713	3236.14	1.48044	0.0704228	21.0221	4.11374e-98	4.49076e-97
gene-MAB_1714	1151.33	1.22238	0.0939279	13.0141	1.01776e-38	4.53383e-38
gene-MAB_1715c	761.19	0.84174	0.0883151	9.5311	1.55625e-21	4.71909e-21
gene-MAB_1716c	307.848	0.196989	0.123792	1.59129	0.111545	0.13344
gene-MAB_1717c	901.485	0.238712	0.091885	2.59794	0.00937845	0.0126241
gene-MAB_1718	3732.07	0.519985	0.0654991	7.93881	2.04126e-15	5.05179e-15
gene-MAB_1719	4780.92	0.254917	0.0748304	3.4066	0.00065778	0.000976156
gene-MAB_1720	831.127	-0.0687434	0.0942372	-0.729472	0.465713	0.50617
gene-MAB_1721	313.664	0.135472	0.11821	1.14602	0.251785	0.286642
gene-MAB_1722	765.534	-0.222911	0.106862	-2.08598	0.0369808	0.0467864
gene-MAB_1723	2086.54	0.877428	0.0899771	9.75168	1.8144e-22	5.64315e-22
gene-MAB_1724c	2328.44	0.264631	0.0678233	3.90178	9.54888e-05	0.00014995
gene-MAB_1725c	2186.06	-0.377338	0.084712	-4.45437	8.4141e-06	1.41014e-05
gene-MAB_1726	1262.07	-0.278875	0.0852221	-3.27233	0.00106664	0.0015587
gene-MAB_1727c	1018.36	0.365297	0.107541	3.3968	0.00068178	0.00100996
gene-MAB_1728	40.5773	-0.00324947	0.303915	-0.010692	0.991469	0.992868
gene-MAB_1729	33.5212	-1.54961	0.364805	-4.24778	2.15904e-05	3.52529e-05
gene-MAB_1730	8.83319	-0.269721	0.691366	-0.390128	0.696442	0.729641
gene-MAB_1731	42.0748	-1.7355	0.353067	-4.91551	8.85505e-07	1.55747e-06
gene-MAB_1732	72.3327	-1.10279	0.24047	-4.58597	4.51881e-06	7.66038e-06
gene-MAB_1733	19.2621	-0.367269	0.44518	-0.82499	0.409377	0.450061
gene-MAB_1734	2.25299	0.883483	1.31464	0.672036	0.501561	0.541459
gene-MAB_1735	88.3485	0.615026	0.226204	2.7189	0.00654996	0.00894027
gene-MAB_1736	285.407	1.41644	0.137685	10.2876	8.01883e-25	2.64824e-24
gene-MAB_1737	3.07842	0.576002	1.12411	0.512407	0.608366	0.64416
gene-MAB_1738	0.947417	1.24241	2.27332	0.546516	0.584711	0.622031
gene-MAB_1739	2.54954	0.543813	1.19595	0.454711	0.649317	0.684311
gene-MAB_1740	1.36469	-2.27102	1.79925	-1.2622	0.206876	0.238356
gene-MAB_1741	1.52717	-0.227507	1.50524	-0.151144	0.879862	0.894815
gene-MAB_1742	67.1762	-1.50074	0.262374	-5.71985	1.06618e-08	2.04073e-08
gene-MAB_1743	10.6944	-1.94637	0.689381	-2.82336	0.00475237	0.00656973
gene-MAB_1744	14.3613	-0.495806	0.516317	-0.960273	0.336918	0.375723
gene-MAB_1745	10.2707	-1.28606	0.642328	-2.00218	0.0452653	0.056576
gene-MAB_1746	31.0366	-1.11737	0.36607	-3.05234	0.00227066	0.00324091
gene-MAB_1747	10.6451	-1.12113	0.608645	-1.84201	0.065473	0.0802775
gene-MAB_1748	69.226	-1.00118	0.24957	-4.0116	6.03078e-05	9.60092e-05
gene-MAB_1749	13.5497	-1.70556	0.595924	-2.86205	0.0042091	0.00583656
gene-MAB_1750	50.3461	-0.901282	0.282203	-3.19373	0.00140447	0.00203204
gene-MAB_1751	18.3456	-0.510629	0.444374	-1.1491	0.250516	0.285262
gene-MAB_1752	24.9575	-0.932003	0.397173	-2.34659	0.0189461	0.0246736
gene-MAB_1753	24.4242	-1.25169	0.442742	-2.82712	0.00469681	0.00649835
gene-MAB_1754	15.622	-1.18819	0.503836	-2.35829	0.0183593	0.023966
gene-MAB_1755	20.9546	-1.73121	0.521493	-3.31973	0.000901053	0.00132334
gene-MAB_1756	63.5765	-0.630164	0.287057	-2.19526	0.0281452	0.036086
gene-MAB_1757	364.115	-0.0152573	0.126257	-0.120843	0.903815	0.916548
gene-MAB_1758	193.847	0.127227	0.170515	0.746134	0.455587	0.496359
gene-MAB_1759	191.475	0.0414898	0.15017	0.276285	0.782329	0.809042
gene-MAB_1760	514.225	0.0399994	0.105078	0.380664	0.703453	0.736209
gene-MAB_1761	534.706	0.94028	0.0981328	9.58171	9.54533e-22	2.90869e-21
gene-MAB_1762	1443.64	0.757506	0.106188	7.13361	9.77721e-13	2.18164e-12
gene-MAB_1763	1223.41	-0.00935926	0.088508	-0.105745	0.915785	0.926605
gene-MAB_1764	16.9153	1.19678	0.484736	2.46893	0.0135519	0.01795
gene-MAB_1765	19.3963	-0.362222	0.449766	-0.805357	0.420614	0.461248
gene-MAB_1766	637.886	1.35238	0.0979501	13.8069	2.31706e-43	1.12391e-42
gene-MAB_1767	1136.8	2.13561	0.270698	7.88925	3.04015e-15	7.49773e-15
gene-MAB_1768	848.071	1.40823	0.108586	12.9687	1.84068e-38	8.1558e-38
gene-MAB_1769	1105.42	1.6431	0.116119	14.1501	1.86556e-45	9.40734e-45
gene-MAB_1770	1026.33	1.7086	0.119859	14.2551	4.16806e-46	2.1321e-45
gene-MAB_1771	753.776	0.851519	0.101922	8.35461	6.56474e-17	1.70539e-16
gene-MAB_1773c	472.155	-1.55405	0.122799	-12.6553	1.04619e-36	4.49907e-36
gene-MAB_1774	107.232	-0.886192	0.211458	-4.19087	2.77883e-05	4.50762e-05
gene-MAB_1775	5.36729	0.803626	0.8045	0.998913	0.317837	0.355723
gene-MAB_1776	6.02651	-0.557968	0.805904	-0.69235	0.488717	0.528513
gene-MAB_1777	1.96053	-0.486492	1.47806	-0.329142	0.742048	0.771562
gene-MAB_1778	9.61497	0.22668	0.607385	0.373206	0.708995	0.741229
gene-MAB_1779	10.7502	-0.445889	0.594505	-0.750018	0.453244	0.494023
gene-MAB_1780	3.7495	-0.535781	1.07212	-0.499739	0.617259	0.653158
gene-MAB_1781	3.46992	-2.01767	1.22902	-1.64169	0.100653	0.120876
gene-MAB_1782	82.7118	-0.522181	0.244582	-2.13499	0.0327617	0.0417142
gene-MAB_1783	19.0596	0.000388389	0.457258	0.000849389	0.999322	0.999322
gene-MAB_1784	3.07516	-0.335247	1.10847	-0.302443	0.762315	0.790319
gene-MAB_1785	7.43526	0.171172	0.746707	0.229236	0.818686	0.840515
gene-MAB_1786	3.22097	0.867332	1.10033	0.788245	0.430554	0.471152
gene-MAB_1787	2.07583	-1.3077	1.47492	-0.886627	0.37528	0.415056
gene-MAB_1788	5.36509	-1.19179	0.928001	-1.28425	0.199053	0.229663
gene-MAB_1789	4.28348	-0.0798037	0.947529	-0.084223	0.932879	0.942749
gene-MAB_1790	0.510869	-0.278683	2.59599	-0.107351	0.91451	0.925504
gene-MAB_1791	0.584436	-0.626461	2.50628	-0.249957	0.802621	0.826927
gene-MAB_1792	6.11409	-1.78439	0.922464	-1.93438	0.0530669	0.0657479
gene-MAB_1793	4.06985	-1.00912	1.00564	-1.00346	0.315637	0.353499
gene-MAB_1795	0.570811	-0.284481	2.51241	-0.11323	0.909848	0.921913
gene-MAB_1796	55.8074	-0.763508	0.266272	-2.86739	0.00413867	0.00574532
gene-MAB_1797	2.62164	0.386863	1.16281	0.332697	0.739363	0.769253
gene-MAB_1798	18.9572	-0.618355	0.465529	-1.32828	0.184084	0.213582
gene-MAB_1800	236.209	-0.281177	0.156928	-1.79176	0.073171	0.0892974
gene-MAB_1801	30.8785	0.841301	0.348313	2.41536	0.0157197	0.0206889
gene-MAB_1802	5.39394	1.20908	0.83857	1.44184	0.149349	0.175536
gene-MAB_1803	14.75	0.575346	0.55107	1.04405	0.296462	0.333226
gene-MAB_1804	2.11326	-0.348845	1.30885	-0.266528	0.789833	0.815274
gene-MAB_1805	25.3388	0.922124	0.416587	2.21352	0.0268619	0.0345119
gene-MAB_1806	1.3923	-0.199864	1.58563	-0.126047	0.899695	0.913301
gene-MAB_1807	4.36516	-1.03647	0.953946	-1.08651	0.277253	0.313551
gene-MAB_1808	1.06404	-1.78297	1.92487	-0.926279	0.354301	0.393648
gene-MAB_1809	7.9588	0.250596	0.664263	0.377254	0.705985	0.738548
gene-MAB_1810	17.4515	1.03057	0.465332	2.21471	0.0267802	0.0344222
gene-MAB_1811	59.043	0.44308	0.269797	1.64227	0.100533	0.120761
gene-MAB_1812c	1189.04	1.12554	0.0804222	13.9954	1.66406e-44	8.21609e-44
gene-MAB_1813	6.90911	-0.660258	0.732794	-0.901014	0.367581	0.406903
gene-MAB_1814	45.3798	-0.784137	0.304172	-2.57794	0.00993919	0.0133427
gene-MAB_1815	286.575	1.18174	0.140581	8.40611	4.2385e-17	1.10745e-16
gene-MAB_t5028	12.4402	0.364814	0.660353	0.552453	0.580638	0.61836
gene-MAB_1816c	112.208	-0.124513	0.188662	-0.659976	0.509269	0.548707
gene-MAB_1817c	5.22918	-0.238101	0.839242	-0.283709	0.776633	0.803821
gene-MAB_1818	66.2885	-0.658103	0.24886	-2.64447	0.008182	0.0110856
gene-MAB_1819c	945.639	0.206079	0.0862396	2.38961	0.0168663	0.0221275
gene-MAB_1820c	574.623	0.566622	0.0994311	5.69864	1.20769e-08	2.3036e-08
gene-MAB_1821	3528.08	-0.633309	0.0808894	-7.82933	4.90494e-15	1.19955e-14
gene-MAB_1822	2093.36	-0.258035	0.0893524	-2.88783	0.00387907	0.00541066
gene-MAB_1823c	2516.22	-0.339848	0.105981	-3.20669	0.00134271	0.00194779
gene-MAB_1825c	705.361	-0.56929	0.119142	-4.77826	1.76821e-06	3.06444e-06
gene-MAB_1826	2894.66	-1.4263	0.086476	-16.4936	4.07625e-61	2.73975e-60
gene-MAB_1827c	788.386	-1.00969	0.128973	-7.82869	4.92968e-15	1.205e-14
gene-MAB_1828	401.403	-0.4733	0.130517	-3.62634	0.000287463	0.000436245
gene-MAB_1829	481.861	-0.0910358	0.112058	-0.8124	0.416562	0.457151
gene-MAB_1830	2001.21	-0.615177	0.0865419	-7.10843	1.17366e-12	2.61417e-12
gene-MAB_1831	376.467	-0.263359	0.118745	-2.21786	0.0265647	0.0341831
gene-MAB_1832	1435.84	-0.132519	0.0831649	-1.59345	0.11106	0.132924
gene-MAB_1833	486.535	0.176172	0.11422	1.54239	0.122978	0.146237
gene-MAB_1834	483.943	0.213375	0.102171	2.0884	0.0367614	0.0465326
gene-MAB_1835c	2121.65	0.620416	0.0763829	8.12245	4.56883e-16	1.15664e-15
gene-MAB_1836	38.2553	0.45808	0.324492	1.41168	0.158043	0.18488
gene-MAB_1837c	175.023	0.0218251	0.158844	0.1374	0.890715	0.905111
gene-MAB_1838	238.916	0.227508	0.135858	1.67461	0.0940115	0.113256
gene-MAB_1839	518.299	-0.730818	0.105912	-6.90021	5.19253e-12	1.13668e-11
gene-MAB_1840c	5612.61	-0.720348	0.074491	-9.67027	4.03327e-22	1.24045e-21
gene-MAB_1841c	734.278	0.796846	0.130609	6.101	1.05407e-09	2.11795e-09
gene-MAB_1842c	1922.26	0.946332	0.0700531	13.5088	1.38803e-41	6.54733e-41
gene-MAB_1843	1136	0.149219	0.0833454	1.79036	0.0733953	0.0895491
gene-MAB_1844	334.513	-0.180366	0.116043	-1.5543	0.120112	0.143034
gene-MAB_1845c	399.988	-0.39118	0.108519	-3.60472	0.000312489	0.000473356
gene-MAB_1846	1504.96	1.62561	0.0979504	16.5963	7.41202e-62	5.05707e-61
gene-MAB_1847	130.039	0.724845	0.181919	3.98444	6.76406e-05	0.00010727
gene-MAB_1848	132.516	0.325252	0.179487	1.81212	0.0699672	0.0855135
gene-MAB_1849	1038.04	0.685393	0.0807023	8.49286	2.01618e-17	5.31829e-17
gene-MAB_1850c	504.283	1.24044	0.108697	11.4119	3.64536e-30	1.35935e-29
gene-MAB_1851	647.709	-1.18293	0.0966396	-12.2406	1.88532e-34	7.70732e-34
gene-MAB_1852c	1815.39	0.451862	0.0724731	6.23489	4.52084e-10	9.20665e-10
gene-MAB_1853c	57.1646	0.933287	0.267793	3.4851	0.000491952	0.000734896
gene-MAB_1854c	1712.83	1.40467	0.0702201	20.0038	5.10008e-89	5.0362e-88
gene-MAB_1855c	200.168	-1.56381	0.16543	-9.45299	3.29279e-21	9.84073e-21
gene-MAB_1856	254.891	-0.0929974	0.143291	-0.649009	0.516333	0.555594
gene-MAB_1857c	250.925	-0.375019	0.137009	-2.73719	0.00619661	0.00847895
gene-MAB_1858	474.548	0.821076	0.113668	7.22345	5.06835e-13	1.14429e-12
gene-MAB_1859	210.097	0.606664	0.159137	3.8122	0.000137733	0.000213721
gene-MAB_1860	297.729	0.526627	0.124999	4.21304	2.5196e-05	4.09652e-05
gene-MAB_1861c	413.44	0.467259	0.109686	4.25998	2.04442e-05	3.34584e-05
gene-MAB_1862	243.137	-1.58283	0.156403	-10.1202	4.49624e-24	1.46733e-23
gene-MAB_1863	724.081	-1.66597	0.106879	-15.5874	8.87111e-55	5.42646e-54
gene-MAB_1864	816.8	-1.80647	0.0949571	-19.024	1.07854e-80	9.65248e-80
gene-MAB_1865	941.539	-1.30403	0.0856042	-15.2333	2.12604e-52	1.24382e-51
gene-MAB_1866c	2016.86	2.49527	0.0894962	27.8813	4.4925e-171	9.29761e-170
gene-MAB_1867	577.156	-1.33419	0.107385	-12.4244	1.92606e-35	8.05958e-35
gene-MAB_1868c	716.573	0.565296	0.0942756	5.99621	2.01978e-09	4.00488e-09
gene-MAB_1869c	2404.45	0.426932	0.0859672	4.96622	6.82717e-07	1.20507e-06
gene-MAB_1870	567.821	0.731226	0.0992623	7.3666	1.75034e-13	4.01939e-13
gene-MAB_1871	12394.3	1.69714	0.0681481	24.9037	6.79112e-137	1.13574e-135
gene-MAB_1872c	2503.88	0.88665	0.0761879	11.6377	2.65155e-31	1.00767e-30
gene-MAB_1873c	614.172	1.40089	0.0946459	14.8014	1.4344e-49	7.90751e-49
gene-MAB_1874	840.728	0.188336	0.105258	1.78928	0.0735703	0.0897406
gene-MAB_1875c	7841.62	0.493936	0.074532	6.62716	3.42199e-11	7.27301e-11
gene-MAB_1876c	68046.5	0.0899917	0.077428	1.16226	0.245129	0.279576
gene-MAB_1877c	75639.9	-0.578826	0.0609828	-9.49163	2.27459e-21	6.8389e-21
gene-MAB_1878c	54873.7	-0.234456	0.0932444	-2.51442	0.0119228	0.0158726
gene-MAB_1879c	34412	-0.108772	0.0561657	-1.93663	0.0527911	0.0654389
gene-MAB_1880c	1148.94	0.130064	0.0875385	1.48579	0.137335	0.162299
gene-MAB_1881c	873.347	0.650624	0.102036	6.37642	1.81269e-10	3.7484e-10
gene-MAB_1882c	225.833	0.448274	0.135854	3.29967	0.000967974	0.00141785
gene-MAB_1883c	562.677	0.71416	0.0959739	7.44119	9.9782e-14	2.32248e-13
gene-MAB_1884c	28326.6	0.597928	0.0549722	10.8769	1.48485e-27	5.23066e-27
gene-MAB_1885	686.327	0.749773	0.123972	6.04792	1.46726e-09	2.9304e-09
gene-MAB_1886	3327.97	0.61763	0.0827876	7.46041	8.62534e-14	2.01325e-13
gene-MAB_1887	3046.9	0.177135	0.0720698	2.45783	0.0139781	0.0184849
gene-MAB_t5029	55.7	-0.831269	0.274604	-3.02715	0.0024687	0.00351247
gene-MAB_1888	962.212	0.867143	0.0968904	8.94973	3.56358e-19	9.91059e-19
gene-MAB_1889	1683.46	0.93043	0.0790775	11.7661	5.83899e-32	2.2465e-31
gene-MAB_1890c	711.526	0.187675	0.107497	1.74586	0.0808357	0.098121
gene-MAB_1891	49.1843	0.476097	0.275935	1.7254	0.0844561	0.102365
gene-MAB_1892	385.564	-0.941739	0.11819	-7.96803	1.61225e-15	4.00402e-15
gene-MAB_1893	1618.83	0.253188	0.0744623	3.40021	0.000673332	0.00099834
gene-MAB_1894c	632.317	-0.349012	0.104072	-3.35357	0.000797773	0.00117618
gene-MAB_1895c	3635.11	-0.522758	0.0740818	-7.05649	1.70759e-12	3.78474e-12
gene-MAB_1896c	717.109	-0.192645	0.133933	-1.43837	0.15033	0.176522
gene-MAB_1897c	1692.25	-1.16558	0.0822894	-14.1644	1.52053e-45	7.69093e-45
gene-MAB_1898	506.384	-1.0305	0.112274	-9.17844	4.37385e-20	1.26308e-19
gene-MAB_1899c	911.174	0.919574	0.083081	11.0684	1.78562e-28	6.42695e-28
gene-MAB_1900c	514.09	1.222	0.101185	12.0769	1.39968e-33	5.5976e-33
gene-MAB_1901c	940.749	0.67435	0.0875796	7.69985	1.36223e-14	3.27184e-14
gene-MAB_1902	797.514	1.28637	0.090877	14.1551	1.73763e-45	8.77117e-45
gene-MAB_1903	1159.69	0.331553	0.0824368	4.02191	5.77288e-05	9.20215e-05
gene-MAB_1904	1015.4	-0.0135195	0.08431	-0.160355	0.872602	0.88834
gene-MAB_1905	2033.31	-0.0341433	0.0684312	-0.498943	0.617819	0.653612
gene-MAB_1906	1536.38	-0.874059	0.0794819	-10.997	3.95208e-28	1.41121e-27
gene-MAB_1907	358.79	-0.10739	0.117376	-0.914918	0.360235	0.399216
gene-MAB_1908c	345.291	-0.181382	0.131388	-1.38051	0.167429	0.195354
gene-MAB_1909c	290.574	-0.234936	0.125089	-1.87815	0.0603603	0.0742838
gene-MAB_1910c	209.612	-0.0694996	0.172565	-0.402745	0.687136	0.721496
gene-MAB_1911c	450.586	-0.120023	0.107111	-1.12055	0.262481	0.298134
gene-MAB_1912c	575.457	-0.487724	0.115335	-4.22875	2.34992e-05	3.82314e-05
gene-MAB_1913	150763	-0.265333	0.243844	-1.08813	0.276539	0.312815
gene-MAB_1914c	5390.32	-1.31965	0.0616669	-21.3997	1.34555e-101	1.55426e-100
gene-MAB_1915	18284.5	-0.0392584	0.0543613	-0.722175	0.470187	0.510547
gene-MAB_1916c	1839.3	0.770337	0.075286	10.2321	1.42328e-24	4.68485e-24
gene-MAB_1917	2728.8	-0.436304	0.0670811	-6.50413	7.8146e-11	1.63708e-10
gene-MAB_1918	6537.9	0.647322	0.0579306	11.1741	5.45956e-29	1.98519e-28
gene-MAB_1919	6567.83	0.339113	0.0676757	5.01084	5.41916e-07	9.59607e-07
gene-MAB_1920	7220.56	0.0517182	0.0629953	0.820985	0.411655	0.452265
gene-MAB_1921	5242.13	-0.265634	0.0625819	-4.24458	2.18999e-05	3.57349e-05
gene-MAB_1922	1404.06	-0.481268	0.0834175	-5.76938	7.95619e-09	1.53291e-08
gene-MAB_1923c	902.112	-0.312474	0.0961465	-3.24998	0.00115413	0.00168159
gene-MAB_1924	482.801	-0.29685	0.105297	-2.81917	0.00481481	0.00665418
gene-MAB_1925	96105.8	1.05739	0.0650539	16.2541	2.08926e-59	1.37631e-58
gene-MAB_1926	27099.7	1.12621	0.078055	14.4284	3.4303e-47	1.78412e-46
gene-MAB_1927	11648.6	0.801614	0.0617287	12.9861	1.46739e-38	6.51927e-38
gene-MAB_1928c	656.108	-0.129271	0.105853	-1.22122	0.222002	0.25472
gene-MAB_1929	1731.11	-1.29676	0.0905726	-14.3173	1.70603e-46	8.79942e-46
gene-MAB_1930c	1416.7	-0.431933	0.0742602	-5.81648	6.01015e-09	1.16384e-08
gene-MAB_1931c	1526.8	0.998761	0.0791602	12.617	1.70285e-36	7.29772e-36
gene-MAB_1932c	10869.7	0.944281	0.0633212	14.9125	2.73139e-50	1.5343e-49
gene-MAB_1933c	14453.6	-0.46677	0.0648145	-7.20164	5.94929e-13	1.33953e-12
gene-MAB_1934	1022.22	0.0739259	0.0825279	0.895769	0.370376	0.409815
gene-MAB_1935	916.44	-0.106592	0.100737	-1.05812	0.290003	0.326631
gene-MAB_1936	794.89	-1.09403	0.088763	-12.3253	6.61814e-35	2.73708e-34
gene-MAB_1937	961.046	-1.02344	0.0957356	-10.6903	1.12968e-26	3.91838e-26
gene-MAB_1938c	228.774	-0.0162937	0.146366	-0.111322	0.911361	0.922881
gene-MAB_1939	572.499	0.0220053	0.0987757	0.22278	0.823706	0.845146
gene-MAB_1940c	5666.97	0.523297	0.0679115	7.70557	1.30261e-14	3.13169e-14
gene-MAB_1942c	5581.15	1.18376	0.0603945	19.6004	1.53356e-85	1.47334e-84
gene-MAB_1943c	5156.87	1.46718	0.0682361	21.5015	1.50706e-102	1.77383e-101
gene-MAB_1944c	6924.39	0.476359	0.0866105	5.50002	3.79756e-08	7.09916e-08
gene-MAB_1945c	23219	0.822406	0.0653323	12.5881	2.45666e-36	1.05011e-35
gene-MAB_1946	96.7809	0.353653	0.207072	1.70788	0.0876593	0.105989
gene-MAB_1947	631.799	0.540232	0.10765	5.0184	5.21038e-07	9.23295e-07
gene-MAB_1948c	9753.68	1.04578	0.0670886	15.588	8.7789e-55	5.37667e-54
gene-MAB_1949	3696.05	0.11555	0.0855004	1.35146	0.176548	0.205174
gene-MAB_1950	7276.03	1.08762	0.0579176	18.7787	1.1283e-78	9.81479e-78
gene-MAB_1951c	1267.88	0.0556046	0.0766288	0.725636	0.468062	0.508588
gene-MAB_1952c	1169.05	0.099645	0.104971	0.949261	0.342488	0.381592
gene-MAB_1953c	2701.77	0.552815	0.0758238	7.29079	3.08146e-13	7.01128e-13
gene-MAB_1954c	1484.61	0.435791	0.0727225	5.99251	2.06625e-09	4.09376e-09
gene-MAB_1955c	3094.33	0.469583	0.0782575	6.00048	1.96729e-09	3.90393e-09
gene-MAB_1956	762.903	-0.21396	0.100142	-2.13657	0.0326331	0.0415612
gene-MAB_1957	8153.29	1.13323	0.0638458	17.7496	1.73739e-70	1.33173e-69
gene-MAB_1958c	2112.52	0.642294	0.0747118	8.59696	8.18591e-18	2.18834e-17
gene-MAB_1959	3608.61	0.191574	0.0836555	2.29004	0.0220189	0.0285333
gene-MAB_1960c	5921.99	-0.143517	0.0577292	-2.48604	0.0129173	0.017169
gene-MAB_1961	14298.8	0.0936786	0.0579368	1.61691	0.105898	0.12696
gene-MAB_1962	3575.98	-0.0273712	0.069716	-0.39261	0.694607	0.728179
gene-MAB_1963	13866.7	1.24946	0.0728592	17.149	6.3898e-66	4.64008e-65
gene-MAB_1964	4556.8	0.816866	0.0636385	12.836	1.03026e-37	4.5166e-37
gene-MAB_1965c	1279.09	0.769255	0.081754	9.40939	4.99041e-21	1.4825e-20
gene-MAB_1966c	21745.1	0.442186	0.0622932	7.09846	1.26151e-12	2.80732e-12
gene-MAB_1967c	14012.9	0.377364	0.0603404	6.25392	4.0028e-10	8.16505e-10
gene-MAB_1968c	11561.9	0.337742	0.0593751	5.68828	1.28322e-08	2.44204e-08
gene-MAB_1969c	8231.89	0.389031	0.0580237	6.70468	2.01845e-11	4.32699e-11
gene-MAB_1970	2279.91	0.0256051	0.095124	0.269176	0.787795	0.814016
gene-MAB_1971c	937.067	0.370666	0.0848777	4.36706	1.25929e-05	2.08985e-05
gene-MAB_1972c	611.873	0.936658	0.099826	9.38291	6.41778e-21	1.90198e-20
gene-MAB_1973	980.475	-0.469472	0.101781	-4.61255	3.97761e-06	6.77531e-06
gene-MAB_1974	15463.1	-0.71112	0.0748601	-9.49932	2.1127e-21	6.37532e-21
gene-MAB_1975	1846.47	-1.68614	0.0732723	-23.0119	3.54065e-117	4.91241e-116
gene-MAB_1976	1530.45	-0.0681074	0.0903738	-0.753619	0.451078	0.491878
gene-MAB_1977	939.638	-0.546091	0.0830168	-6.57808	4.76568e-11	1.006e-10
gene-MAB_1978c	14217	-0.512632	0.0569821	-8.99637	2.33301e-19	6.55064e-19
gene-MAB_1979	1028.84	-0.909242	0.0834399	-10.897	1.19171e-27	4.20699e-27
gene-MAB_1980c	581.544	-1.05388	0.100134	-10.5247	6.64767e-26	2.26312e-25
gene-MAB_1981	4029.11	-0.336869	0.0645949	-5.21511	1.8371e-07	3.32055e-07
gene-MAB_1982	3191.62	-0.716618	0.0818326	-8.75712	2.00299e-18	5.42762e-18
gene-MAB_1983	894.155	-0.726016	0.101607	-7.14532	8.97858e-13	2.00524e-12
gene-MAB_1984	7865.15	0.223977	0.0727343	3.07939	0.00207424	0.00296824
gene-MAB_1985	3568.51	-0.0595579	0.0611971	-0.973215	0.330447	0.368921
gene-MAB_1986	873.008	-0.428422	0.0965052	-4.43936	9.02247e-06	1.50739e-05
gene-MAB_1987	21680.4	1.2738	0.0631366	20.1753	1.61454e-90	1.61357e-89
gene-MAB_1988c	3726.9	0.577809	0.0634066	9.11276	8.03143e-20	2.30058e-19
gene-MAB_1989c	1441.55	-0.675896	0.0780038	-8.66491	4.51883e-18	1.21785e-17
[truncated: 2,970 more rows]

## Sheet: Supplementary Data 3.
	Supplementary Data 3. Changes in the expression levels of genes in the TCA cycle and the glyoxylate shunt after transition metal ion treatment.
	Gene	KEGG Annotation	Co2+		Ni2+
			log2FC	p value	log2FC	p value
	MAB_0932c	Putative citrate synthase CitA	1.42146	7.36088e-110	0.700288	4.58937e-25
	MAB_0944	Probable citrate synthase I (GltA)	-0.706302	1.08516e-36	0.144565	0.0189801
	MAB_4619	Probable citrate synthase	-1.67378	2.94983e-99	-0.631666	1.80564e-10
	MAB_2730	Probable aconitate hydratase ACN	0.375803	5.92016e-11	1.58164	5.86741e-144
	MAB_3686c	Probable isocitrate dehydrogenase	0.463351	1.88174e-17	0.65128	3.56542e-24
	MAB_1393c	Probable 2-oxoglutarate dehydrogenase SucA	0.374023	2.68724e-13	1.01837	5.37296e-74
	MAB_0894c	Putative dihydrolipoamide dehydrogenase (LpdA)	-0.691777	5.20724e-18	4.4651	0
	MAB_4127c	Probable dihydrolipoamide dehydrogenase	0.444721	2.99329e-14	0.898088	1.98187e-45
	MAB_1594	Probable ferredoxin oxidoreductase, alpha subunit	-0.382592	2.6762e-11	1.02251	6.13724e-52
	MAB_1595	Probable ferredoxin oxidoreductase, beta subunit	-0.0136103	0.828505	1.08987	3.17772e-67
	MAB_1057	Succinyl-CoA synthetase, alpha chain	-1.33765	1.62524e-98	0.109318	0.12647
	MAB_1056	Succinyl-CoA synthetase, beta chain	-1.59309	1.71421e-209	-0.242908	6.35364e-05
	MAB_3675	Probable succinate dehydrogenase, flavoprotein subunit SdhA	-1.04744	1.46348e-87	0.0237693	0.696783
	MAB_4422	Putative succinate dehydrogenase, flavoprotein subunit	-1.84257	1.99351e-195	-1.90791	6.20216e-251
	MAB_4423	Putative succinate dehydrogenase, iron-sulfur subunit	-1.68837	4.36845e-216	-1.79599	1.48343e-210
	MAB_3676	Probable succinate dehydrogenase (iron-sulphur protein) SdhB	-0.702124	4.61917e-37	-0.165938	0.00823438
	MAB_3673	Probable succinate dehydrogenase (cytochrome b-556 subunit) SdhC	-1.30811	1.04994e-88	-0.141636	0.0416232
	MAB_3674	Probable succinate dehydrogenase, hydrophobic membrane anchor protein SdhD	-1.31367	3.58182e-77	-0.450844	5.49691e-09
	MAB_1250c	Probable fumarate hydratase Fum	-1.05126	1.18136e-65	-0.357094	3.73589e-07
	MAB_2681	Probable malate:quinone oxidoreductase	0.167545	0.159102	-0.142162	0.29705
	MAB_3159c	Probable malate:quinone oxidoreductase Mqo	-0.253781	1.33385e-05	0.434568	8.08302e-12
	MAB_3267c	Probable pyruvate carboxylase PCA	-0.544014	6.71836e-25	-0.393184	2.04951e-11
	MAB_4502c	Phosphoenolpyruvate carboxykinase [GTP]	0.197948	0.000119118	0.1627	0.00564024
	MAB_2561c	Phosphoenolpyruvate carboxykinase	0.178197	0.0372578	0.191667	0.0348153
	MAB_1884c	Probable pyruvate dehydrogenase E1 component AceE	-1.19249	1.48034e-110	0.597928	1.48485e-27
	MAB_1945c	Probable dihydrolipoamide succinyltransferase	0.115062	0.0448703	0.822406	2.45666e-36
	MAB_4095c	Isocitrate lyase (AceA)	1.62388	5.83199e-160	2.49864	0
	MAB_2409c	Malate synthase G GlcB	0.212708	0.000223884	0.771076	1.20514e-35

## Sheet: Supplementary Data 4. 
	Supplementary Data 4. Changes in the expression levels of genes in glycolysis after transition metal ion treatment.
	Gene	KEGG annotation	Co2+		Ni2+
			log2FC	p value	log2FC	p value
	MAB_1051c	Probable glucose-6-phosphate isomerase (PGI)	0.17013	0.00133181	0.607478	6.33078e-24
	MAB_3335c	6-phosphofructokinase PfkA	1.28809	1.64919e-55	0.952387	2.09767e-25
	MAB_1251c	Conserved hypothetical protein (putative fructose-1,6-bisphosphatase?)	-0.752125	7.32234e-38	0.235708	0.000352459
	MAB_4254c	Fructose-bisphosphate aldolase	-1.25047	7.8953e-116	-0.728311	1.24749e-29
	MAB_2777c	Probable triosephosphate isomerase (TpiA)	-0.775285	1.40422e-47	0.132219	0.068111
	MAB_2779c	Glyceraldehyde-3-phosphate dehydrogenase, type I	-0.0633587	0.234693	0.202963	0.00152785
	MAB_2778c	Probable phosphoglycerate kinase (PGK)	-0.96537	4.71324e-62	-0.0405583	0.522589
	MAB_4049c	2,3-bisphosphoglycerate-dependent phosphoglycerate mutase	-1.01624	1.03536e-58	-0.0952498	0.170353
	MAB_1165	Probable enolase (Eno)	-1.05109	3.73474e-70	-0.342173	9.6131e-10
	MAB_0312c	Enolase (Eno)	-1.32554	4.78446e-89	-0.642044	1.76959e-18
	MAB_2639c	Probable pyruvate kinase PykA	-0.602453	2.00326e-28	0.870502	2.4291e-48
	MAB_1884c	Probable pyruvate dehydrogenase E1 component AceE	-1.19249	1.48034e-110	0.597928	1.48485e-27
	MAB_1945c	Probable dihydrolipoamide succinyltransferase	0.115062	0.0448703	0.822406	2.45666e-36
	MAB_0894c	Putative dihydrolipoamide dehydrogenase (LpdA)	-0.691777	5.20724e-18	4.4651	0
	MAB_4127c	Probable dihydrolipoamide dehydrogenase	0.444721	2.99329e-14	0.898088	1.98187e-45
	MAB_1594	Probable ferredoxin oxidoreductase, alpha subunit	-0.382592	2.6762e-11	1.02251	6.13724e-52
	MAB_1595	Probable ferredoxin oxidoreductase, beta subunit	-0.0136103	0.828505	1.08987	3.17772e-67
	MAB_4560	Alcohol dehydrogenase B (AdhB)	1.38582	6.66073e-81	-0.274336	0.00416104
	MAB_2041c	Probable zinc-containing alcohol dehydrogenase	-0.7862	4.04417e-17	-0.365466	0.000379222
	MAB_0983c	Probable alcohol dehydrogenase, zinc-containing	-1.21347	5.05574e-58	-0.710225	3.90998e-13
	MAB_3400	NADP-dependent alcohol dehydrogenase C	4.98039	0	3.92303	0
	MAB_1218	Probable aldehyde dehydrogenase AldA	0.655727	7.4752e-13	-0.19044	0.109424
	MAB_4605c	Probable aldehyde dehydrogenase	0.216357	9.05317e-05	-0.934215	7.65986e-40
	MAB_3649	Probable aldehyde dehydrogenase	0.197974	0.00138519	-0.249324	0.000397994
	MAB_4484	Probable aldehyde dehydrogenase	0.537128	2.77067e-15	-1.39481	3.34999e-52
	MAB_0972	Putative aldehyde dehydrogenase	0.263555	5.82117e-06	-0.478756	7.33576e-15
	MAB_2792c	Probable aldehyde dehydrogenase	-0.0689646	0.479101	-1.34212	4.59366e-05
	MAB_0425c	Acetyl-CoA synthetase	-1.56228	3.56321e-165	-0.0462222	0.420208
	MAB_3450c	Probable phosphoglucomutase PgmA	0.198615	0.00244714	0.912865	1.66623e-38
	MAB_3008	Probable polyphosphate glucokinase PpgK	-0.757634	9.74057e-25	-0.804732	3.30568e-23
	MAB_4502c	Phosphoenolpyruvate carboxykinase [GTP]	0.197948	0.000119118	0.1627	0.00564024
	MAB_2561c	Phosphoenolpyruvate carboxykinase	0.178197	0.0372578	0.191667	0.0348153

## Sheet: Supplementary Data 5.
	Supplementary Data 5. Changes in expression levels of genes related to biosynthesis of selected amino acids after transition metal ion treatment.
	a. Serine/glycine/threonine pathway
	Gene	KEGG annotation	Co2+		Ni2+
			log2FC	p value	log2FC	p value
	MAB_0343	Aspartate kinase	1.59899	5.22832e-160	0.773876	7.70271e-29
	MAB_0344	Aspartate-semialdehyde dehydrogenase (Asd)	1.37034	3.84051e-100	0.372222	9.47877e-07
	MAB_1435	Probable homoserine dehydrogenase	0.0750769	0.162415	-0.175828	0.00402043
	MAB_1437	Probable homoserine kinase (ThrB)	-0.346912	1.20441e-07	-0.531183	9.00476e-10
	MAB_1436	Probable threonine synthase (ThrC)	0.201789	0.000553581	-0.0835501	0.217432
	MAB_1236	Probable serine or glycine hydroxymethyltransferase	-0.338148	2.14307e-09	0.829421	2.86782e-33
	MAB_1956	Probable glycerate kinase	-0.135854	0.111376	-0.21396	0.0326331
	MAB_4049c	2,3-bisphosphoglycerate-dependent phosphoglycerate mutase	-1.01624	1.03536e-58	-0.0952498	0.170353
	MAB_3304c	D-3-phosphoglycerate dehydrogenase (SerA)	-0.398107	1.14164e-11	0.416012	2.46747e-09
	MAB_0928c	Putative phosphoserine aminotransferase	-0.445939	1.90776e-13	0.898045	1.48032e-34
	MAB_3388c	Probable phosphoserine phosphatase (SerB2)	-0.574548	7.00825e-24	0.29834	2.98486e-06
	MAB_2659	Putative flavin-containing monoamine oxidase AofH	0.244769	0.00654165	0.39424	0.000119831
	MAB_4204	Probable copper amine oxidase	0.788349	4.84949e-49	-1.00389	1.83624e-47
	MAB_2407	Glycine dehydrogenase	1.79455	9.33986e-231	1.20784	2.39629e-70
	MAB_1949	Probable aminomethyltransferase/Glycine cleavage system T protein	-0.19153	0.0134199	0.11555	0.176548
	MAB_0894c	Putative dihydrolipoamide dehydrogenase (LpdA)	-0.691777	5.20724e-18	4.4651	0
	MAB_4127c	Probable dihydrolipoamide dehydrogenase	0.444721	2.99329e-14	0.898088	1.98187e-45
	MAB_2402	Glycine cleavage system H protein (GcvH)	-0.433428	5.02214e-14	-1.15079	1.87239e-70
	MAB_0638c	Putative CDP-diacylglycerol--serine O-phosphatidyltransferase	0.125226	0.0455966	-0.1962	0.00366725
	MAB_3328	Putative aldehyde dehydrogenase	1.71687	8.237e-121	0.911357	8.77607e-26
	MAB_1195	Probable cystathionine beta-synthase	-0.810513	7.28914e-39	0.287266	2.83318e-05
	MAB_3287c	Putative cystathionine/methionine gamma-synthase/lyase	-0.286333	0.000280066	0.402341	1.44378e-05
	MAB_2691c	Probable threonine dehydratase biosynthetic	0.773881	1.87011e-43	0.529982	5.59377e-16
	MAB_1199	Probable threonine dehydratase	-1.40115	1.61679e-71	-0.975627	2.29745e-22
	MAB_2643c	Tryptophan synthase, alpha subunit (TrpA)	-2.12084	5.74914e-209	-0.458196	8.10288e-12
	MAB_2644c	Tryptophan synthase, beta subunit (TrpB)	-1.55846	1.85089e-142	-0.0889144	0.184587
	MAB_2266c	Probable diaminobutyrate--2-oxoglutarate aminotransferase	0.548894	1.86476e-10	1.7517	5.62594e-96
	MAB_1684	Diaminobutyrate--2-oxoglutarate aminotransferase	-7.18139	0	-4.30359	0
	MAB_2267c	Probable acetyltransferase	0.227418	0.0809015	1.51285	4.18007e-34
	MAB_2265c	Probable L-ectoine synthase	0.542629	3.7745e-06	2.25301	1.58337e-96
	MAB_2264c	Probable hydroxylase/dioxygenase	0.122308	0.189883	2.07276	2.42283e-138
	MAB_1685	Putative decarboxylase	-7.24469	0	-4.19907	0
	b. Cysteine/methionine pathway
	Gene	KEGG annotation	Co2+		Ni2+
			log2FC	p value	log2FC	p value
	MAB_0406c	Cysteine synthase/cystathionine beta-synthase family	-0.277084	5.35761e-05	0.786305	4.26414e-32
	MAB_3287c	Putative cystathionine/methionine gamma-synthase/lyase	-0.286333	0.000280066	0.402341	1.44378e-05
	MAB_1195	Probable cystathionine beta-synthase	-0.810513	7.28914e-39	0.287266	2.83318e-05
	MAB_2129	5-methyltetrahydrofolate--homocysteine methyltransferase MetH	-1.04854	3.36592e-93	-0.832992	4.54671e-49
	MAB_4623c	5-methyltetrahydropteroyltriglutamate--homocysteine methyltransferase	-1.85024	2.14955e-191	-1.04379	1.01978e-52
	MAB_2820c	Probable S-adenosylmethionine synthetase (Methionine adenosyltransferase)	0.210313	0.000121556	0.0235188	0.710031
	MAB_3956c	Probable 5'-methylthioadenosine phosphorylase	-1.05884	3.93155e-30	0.0486584	0.574264
	MAB_2010	Conserved hypothetical protein	-1.0251	2.77788e-58	-0.0741468	0.290419
	MAB_3595c	Adenosylhomocysteinase	0.92722	1.91015e-54	0.495995	3.99562e-14
	MAB_1704c	1-aminocyclopropane-1-carboxylate deaminase	1.17794	5.02872e-78	1.64195	1.95623e-111
	MAB_0343	Aspartate kinase	1.59899	5.22832e-160	0.773876	7.70271e-29
	MAB_0344	Aspartate-semialdehyde dehydrogenase (Asd)	1.37034	3.84051e-100	0.372222	9.47877e-07
	MAB_1435	Probable homoserine dehydrogenase	0.0750769	0.162415	-0.175828	0.00402043
	MAB_3688	Homoserine O-acetyltransferase	3.27642	0	1.80663	3.09132e-125
	MAB_1197	Probable cystathionine gamma-synthase (CGS)	-0.840438	1.01667e-49	-0.489476	1.18989e-13
	MAB_3687	Probable o-acetylhomoserine sulfhydrylase MetC (homocysteine synthase)	4.30029	0	2.18508	0
	MAB_4242c	Probable O-succinylhomoserine sulfhydrylase MetZ	0.00862657	0.874675	0.217877	0.000252823
	MAB_1950	Probable branched-chain amino acid aminotransferase (IlvE)	1.09261	1.54244e-90	1.08762	1.1283e-78
	MAB_0369	Glutamate--cysteine ligase GshA	1.69902	4.86335e-201	-0.709735	1.98701e-22
	MAB_0071c	Putative thiosulfate sulfurtransferase (SseB)	0.615954	5.67822e-18	0.236039	0.00572491
	MAB_0740c	Probable thiosulfate sulfurtransferase (CysA)	2.22187	2.88455e-289	2.53779	4.6815e-305
	MAB_3641	Putative thiosulfate sulfurtransferase	0.565566	1.24984e-20	0.719253	8.9336e-26
	MAB_3304c	D-3-phosphoglycerate dehydrogenase (SerA)	-0.398107	1.14164e-11	0.416012	2.46747e-09
	MAB_0928c	Putative phosphoserine aminotransferase	-0.445939	1.90776e-13	0.898045	1.48032e-34
	MAB_1273	Possible cysteine synthase A CysK2	2.27973	0	3.6778	0

## Sheet: Supplementary Data 6. 
	Supplementary Data 6. Changes in the expression levels of genes in oxidative phosphorylation (OXPHOS) after transition metal ion treatment.
	Gene	KEGG annotation	Co2+		Ni2+
			log2FC	p value	log2FC	p value
	MAB_2134	NADH-quinone oxidoreductase, A subunit NuoA	-0.627441	5.88312e-12	-0.105734	0.290436
	MAB_2135	NADH-quinone oxidoreductase, B subunit NuoB	-0.525402	1.13664e-13	-2.13659	9.37565e-107
	MAB_2136	NADH-quinone oxidoreductase, C subunit NuoC	-0.454678	1.332e-06	-0.997499	3.29253e-18
	MAB_2137	NADH-quinone oxidoreductase, D subunit NuoD	-0.47044	1.43407e-11	-1.06321	4.33809e-27
	MAB_2138	NADH-quinone oxidoreductase, E subunit NuoE	-0.352305	2.04808e-06	-1.17288	3.80621e-37
	MAB_2139	NADH-quinone oxidoreductase, F subunit NuoF	-0.433978	1.01074e-10	-1.17357	3.27648e-43
	MAB_2140	NADH-quinone oxidoreductase, G subunit NuoG	-1.0282	1.03401e-56	-1.09151	1.94138e-54
	MAB_2141	NADH-quinone oxidoreductase, H subunit NuoH	-1.56728	3.92473e-84	-1.41185	9.37052e-55
	MAB_2142	NADH-quinone oxidoreductase, I subunit NuoI	-0.776543	1.6811e-15	-0.955293	1.26197e-16
	MAB_2143	NADH-quinone oxidoreductase, J subunit NuoJ	-1.48961	4.95699e-75	-1.42022	5.87508e-40
	MAB_2144	NADH-quinone oxidoreductase, K subunit NuoK	-1.37199	7.41049e-20	-0.948837	9.28719e-09
	MAB_2145	NADH-quinone oxidoreductase, L subunit NuoL	-2.07665	1.89264e-162	-1.58959	1.45009e-100
	MAB_2146	NADH-quinone oxidoreductase, M subunit NuoM	-1.8998	2.74917e-169	-1.54191	8.63479e-92
	MAB_2147	NADH-quinone oxidoreductase, N subunit NuoN	-2.08807	2.47072e-152	-1.73523	2.16922e-102
	MAB_2429c	Probable NADH dehydrogenase (NDH)	1.12873	6.15692e-76	1.37529	1.18617e-93
	MAB_4199	Putative oxidoreductase	-0.160135	0.0824378	-0.202527	0.0537874
	MAB_3675	Probable succinate dehydrogenase, flavoprotein subunit SdhA	-1.04744	1.46348e-87	0.0237693	0.696783
	MAB_4422	Putative succinate dehydrogenase, flavoprotein subunit	-1.84257	1.99351e-195	-1.90791	6.20216e-251
	MAB_4423	Putative succinate dehydrogenase, iron-sulfur subunit	-1.68837	4.36845e-216	-1.79599	1.48343e-210
	MAB_3676	Probable succinate dehydrogenase (iron-sulphur protein) SdhB	-0.702124	4.61917e-37	-0.165938	0.00823438
	MAB_3673	Probable succinate dehydrogenase (cytochrome b-556 subunit) SdhC	-1.30811	1.04994e-88	-0.141636	0.0416232
	MAB_3674	Probable succinate dehydrogenase, hydrophobic membrane anchor protein SdhD	-1.31367	3.58182e-77	-0.450844	5.49691e-09
	MAB_1968c	Probable ubiquinol-cytochrome c reductase cytochrome c subunit	-0.945266	9.70524e-67	0.337742	1.28322e-08
	MAB_1967c	Probable ubiquinol-cytochrome c reductase iron-sulfur subunit	-1.07288	4.09579e-84	0.377364	4.0028e-10
	MAB_1966c	Probable ubiquinol-cytochrome c reductase cytochrome b subunit	-0.920274	6.89658e-63	0.442186	1.26151e-12
	MAB_2467	Ubiquinol-cytochrome c reductase cytochrome b subunit	-0.575316	7.78078e-12	0.702482	9.75397e-09
	MAB_2758c	Probable cytochrome c oxidase assembly factor CtaB	-0.329094	1.18174e-05	0.590674	6.68869e-13
	MAB_1969c	Probable cytochrome c oxidase subunit III	-0.800323	1.22765e-48	0.389031	2.01845e-11
	MAB_3389c	Probable cytochrome c oxidase polypeptide I	-0.112889	0.0439556	0.3925	2.94932e-10
	MAB_2617c	Probable cytochrome c oxidase subunit I	1.1617	5.29972e-61	1.23058	1.04945e-52
	MAB_1961	Probable cytochrome c oxidase subunit 2 precursor	-1.20968	2.56711e-115	0.0936786	0.105898
	MAB_2754	Conserved hypothetical protein	0.186332	0.0111037	0.429014	5.58747e-05
	MAB_2630	Probable integral membrane cytochrome D ubiquinol oxidase (Subunit I) CydA	-0.748024	2.71582e-19	0.153989	0.0792016
	MAB_2631	Probable cytochrome D ubiquinol oxydase CydB	-0.841339	6.11017e-21	-0.0145129	0.870135
	MAB_1451	ATP synthase alpha chain AtpA	-1.99855	3.49708e-243	-1.15467	6.24607e-71
	MAB_1453	ATP synthase beta subunit AtpD	-2.10732	9.71245e-292	-1.04366	1.32383e-57
	MAB_1452	ATP synthase gamma subunit AtpG	-2.13132	1.40266e-275	-1.07327	3.8263e-62
	MAB_1450	ATP synthase delta chain AtpH	-2.28758	0	-1.18257	5.33084e-53
	MAB_1454	ATP synthase epsilon chain AtpE	-2.85919	0	-1.69498	5.61037e-90
	MAB_1447	ATP synthase A chain AtpB	-2.0021	1.13463e-252	-1.13666	7.84645e-64
	MAB_1449	ATP synthase B chain AtpF	-2.12772	4.26071e-242	-1.10251	3.61957e-56
	MAB_1448	ATP synthase C chain AtpE	-2.39182	2.39111e-159	-1.72397	7.34193e-75
	MAB_0518c	Inorganic pyrophosphatase	0.0275281	0.607601	-0.442181	1.36862e-11
	MAB_3290	Polyphosphate kinase	-0.00581416	0.911757	0.419827	9.96995e-14
	MAB_4135c	Conserved hypothetical protein	0.873728	5.33541e-12	-0.154582	0.357899
	MAB_1040	Conserved hypothetical protein	-0.248345	5.98765e-05	0.145135	0.106047

## Sheet: Supplementary Data 7.
	Supplementary Data 7. Changes in the expression levels of genes in the WhiB7 regulon after transition metal ion treatment.
	Gene	KEGG Annotation	Co2+		Ni2+
			log2FC	p value	log2FC	p value
	MAB_2355c	Putative ABC transporter ATP-binding protein	3.35071	0	2.40045	0
	MAB_3762	hypothetical protein	-0.0648512	0.245447	-1.11542	2.76105e-64
	MAB_1846	Putative ABC transporter ATP-binding protein	2.03038	1.59045e-154	1.62561	7.41202e-62
	MAB_2396	Probable acetyltransferase	2.56714	1.025e-254	0.882587	7.85255e-18
	MAB_2780c	TetV Efflux Pump	2.76107	0	2.03695	2.28433e-140
	MAB_2273	Putative MFS transporter	6.14264	0	5.18168	0
	MAB_4294	Probable aspartate aminotransferase AspC	3.2773	0	1.69815	1.18357e-133
	MAB_3042c	Probable GTP-binding protein HflX	1.84981	1.93271e-245	1.85172	1.12576e-170
	MAB_3508c	Putative transcriptional regulator	4.59353	0	2.03843	9.15809e-107
	MAB_1395	Probable multidrug resistance transporter, Bcr/CflA family	2.48431	0	0.0286477	0.710756
	MAB_1341	hypothetical protein	2.51306	0	0.305066	0.000575059
	MAB_3467c	18 kDa antigen (HSP 16.7)	-0.0512442	0.355637	0.870468	2.64343e-25
	MAB_1342	Probable fatty-acid-CoA ligase FadD	1.38527	1.52897e-144	-0.694536	2.87725e-25
	MAB_2595	Putative pyridoxamine 5'-phosphate oxidase	3.43343	0	0.615555	7.8514e-11
	MAB_2736c	Probable macrolide ABC transporter, ATP-binding protein	0.95833	2.3889e-67	0.311362	4.29463e-06
	MAB_3078	Putative transcriptional regulator, TetR family	0.907076	4.81109e-17	0.957777	1.13969e-13
	MAB_4664	Hypothetical protein	6.29994	0	2.56944	8.36582e-62
	MAB_3210c	hypothetical protein	3.44419	0	6.12384	0
	MAB_0357c	hypothetical protein	4.28001	0	1.49294	3.63991e-46
	MAB_3209c	Hypothetical protein	3.13401	3.19243e-89	5.8934	0
	MAB_4735	Putative starvation-induced DNA protecting protein/Ferritin and Dps	4.89219	0	1.8237	1.39835e-33
	MAB_4532c	N- acetyltransferase( eis2)	3.51468	0	2.1187	3.52993e-261
	MAB_3786c	Hypothetical protein	3.92329	0	1.46259	5.9675e-101
	MAB_2956	hypothetical protein	2.99522	0	2.20585	9.34464e-112
	MAB_4663	Hypothetical protein	3.55439	0	1.52354	8.88657e-23
	MAB_4324c	Putative acetyltransferase, GNAT	3.73551	0	3.14387	0
	MAB_1409c	Putative drug antiporter protein precursor	3.81037	0	2.11688	1.89367e-142
	MAB_1125c	Hypothetical acetyltransferase, GNAT family	3.91975	0	1.60555	5.27297e-89
	MAB_2989	Probable chloramphenicol acetyltransferase	2.23928	5.78349e-193	1.02813	3.28905e-21
	MAB_1344c	Putative DTDP-glucose-4,6-dehydratase-related protein	3.44564	0	1.54164	9.52355e-79
	MAB_4837c	Possible phosphotransferase	3.15281	0	1.35595	5.29215e-52
	MAB_0766	Hypothetical conserved integral membrane protein	3.15631	0	1.67888	7.53006e-80
	MAB_0356c	hypothetical protein	2.57667	0	0.0180845	0.815816
	MAB_4621c	Putative acetyltransferase	0.944792	3.2541e-63	-0.568266	1.95302e-18
	MAB_0404c	Putative acetyltransferase	3.6124	0	0.0315013	0.758084
	MAB_4674c	Similarity with Nitrogen-fixing NifU-like proteins	0.441495	0.283369	-1.02856	0.0998439
	MAB_3464	Hypothetical protein	5.91956	0	2.39879	9.18458e-207
	MAB_0163c	Probable phosphotransferase	3.31021	0	1.64397	2.44189e-75
	MAB_0827	Hypothetical short-chain dehydrogenase/reductase	5.92531	0	2.52894	3.03444e-158
	MAB_0800	Hypothetical protein	2.53346	2.90015e-187	2.08716	1.94505e-68
	MAB_3208c	Putative transcriptional regulator, LysR family	2.10569	2.12796e-174	4.3526	0
	MAB_4673c	Putative aminotransferase/cysteine desulfhydrase	-0.300576	0.0851416	-0.448821	0.0290704
	MAB_4675c	Acyl-protein synthetase	0.415562	0.0207244	-1.28918	1.25732e-05
	MAB_4921c	hypothetical protein	1.19372	1.36291e-55	0.867285	1.65368e-22
	MAB_3017	Conserved hypothetical protein (endoribonuclease?)	3.28288	0	1.19939	5.18006e-27
	MAB_4748c	Conserved hypothetical protein (pyridoxamine 5'-phosphate oxidase?)	5.87088	0	0.922621	8.08121e-18
	MAB_3016c	hypothetical protein	6.31283	0	2.12553	1.20978e-186
	MAB_0660	hypothetical protein	0.625379	0.0650587	0.72037	0.0617404
	MAB_4408c	Putative alkylhydroperoxidase C	3.93377	0	2.94002	0
	MAB_4402	Heat shock protein Hsp20	4.30946	0	1.02706	1.08825e-28
	MAB_3463	Putative O-methyltransferase, family 3	1.46142	5.77731e-76	0.310651	0.0107615
	MAB_3211c	Carbonic anhydrase (carbonate dehydratase)	1.14619	1.77226e-35	3.57247	1.51967e-282
	MAB_4054c	Conserved hypothetical protein (pyridoxamine 5'-phosphate oxidase?)	3.25255	0	1.57803	2.38788e-45
	MAB_3465	Putative sulfate transporter/antisigma-factor	4.99414	0	2.80444	4.99906e-196
	MAB_2845	Probable trans-aconitate methyltransferase	3.52718	0	2.1688	3.21708e-174
	MAB_2903	Hypothetical protein	3.55967	0	0.639671	6.9243e-12
	MAB_1117c	Hypothetical protein	6.0169	0	3.4638	0
	MAB_2297	Probable methyltransferase erm41	2.65279	6.16362e-261	0.591704	8.92765e-09
	MAB_4029	Putative YrbE family protein	-0.976857	8.12058e-24	-1.37462	1.06893e-30
	MAB_4028	Putative YrbE family protein	-1.42721	7.10262e-62	-1.69097	2.33434e-54
	MAB_0664	PE family protein	-0.821662	0.00600522	-1.49774	0.000170984
	MAB_4031	Putative Mce family protein	-1.45651	3.0658e-51	-1.88245	3.08569e-54
	MAB_4030	Putative Mce family protein	-1.53528	2.18536e-64	-1.94877	6.55071e-64
	MAB_2958	Putative transmembrane-transport protein	-1.77473	8.09111e-217	-2.4147	7.92695e-284
	MAB_4671c	Probable ABC transporter, ATP-binding protein	-0.744891	1.58488e-07	-0.224258	0.141387
	MAB_0667	Hypothetical heavy metal transport/detoxification protein	-0.815248	2.86535e-05	-1.1056	2.13692e-06
	MAB_1528c	Probable oxidoreductase	5.12767	0	1.46236	3.15162e-85
	MAB_4672c	Probable ABC transporter, permease protein	-0.556612	2.01685e-05	-0.131679	0.378468
	MAB_4670c	Hypothetical protein	-0.621422	0.0100145	-0.0631584	0.802857
	MAB_1396	Probable drug resistance transporter, EmrB/QacA subfamily	1.50838	2.37593e-107	-0.27646	0.000839006
	MAB_3544	hypothetical protein	2.31064	2.19023e-277	-0.0512059	0.583303
	MAB_0183c	Putative cation transporter	4.18857	0	3.46047	0
	MAB_3944	hypothetical protein	4.06526	0	1.96619	1.44207e-147
	MAB_4820	Hypothetical protein	2.31148	2.34408e-127	1.19127	7.77746e-21
	MAB_4139	Putative transcription regulator, ArsR family	1.14499	1.84942e-15	2.09782	1.05368e-49
	MAB_0659	Putative dioxygenase	-0.000390228	0.998695	-0.155558	0.604322
	MAB_1340	hypothetical protein	2.9012	0	0.429242	9.00528e-06
	MAB_3408c	hypothetical protein	1.86361	6.81963e-221	0.520844	1.32763e-13
	MAB_4665c	Putative short-chain dehydrogenase/reductase	3.95831	0	0.891263	4.8042e-33
	MAB_0559	Probable carbonic anhydrase (carbonate dehydratase)	-0.175498	0.0314101	0.770281	2.20941e-13
	MAB_2959	Putative acetyltransferase	0.133438	0.0865431	-0.191195	0.039655
	MAB_1296	hypothetical protein	1.33232	1.12655e-41	0.954294	8.49719e-15
	MAB_4032	Putative Mce family protein	-1.73549	8.88114e-57	-2.00193	6.77318e-51
	MAB_4034	Putative Mce family protein	-2.19862	3.83963e-102	-2.36555	2.8412e-76
	MAB_3377	hypothetical protein	4.95732	0	0.775366	5.01169e-16
	MAB_0162c	hypothetical protein	3.37132	0	1.54088	1.15679e-54
	MAB_1410c	Hypothetical histidine triad (HIT) protein	1.66485	1.83796e-57	0.664751	1.83389e-05
	MAB_4033	Putative Mce family protein	-1.77767	4.0816e-60	-1.98967	2.8629e-44
	MAB_3424c	hypothetical protein	2.70177	0	-0.0670896	0.514162
	MAB_2250	Putative MbtH family protein	-0.60572	6.0837e-05	-2.13709	2.46756e-17
	MAB_3166	hypothetical protein	1.95886	1.89821e-113	1.58369	5.10633e-51
	MAB_3019	Probable fatty acid hydroxylase	2.12727	2.43678e-179	0.696919	4.09811e-13
	MAB_3461c	hypothetical protein	4.10536	0	1.42997	8.57482e-40
	MAB_0837c	Possible lipid carrier protein or keto acyl-CoA thiolase	-1.56526	1.73112e-51	-0.971765	1.24522e-13
	MAB_3509c	Hypothetical protein	3.85548	2.51853e-99	3.66489	2.27363e-273
	MAB_4369c	Putative ferredoxin subunit of phenylpropionate dioxygenase	1.89597	1.06326e-25	0.447142	0.0952196
	MAB_4620c	Hypothetical protein	1.68293	8.62687e-148	-1.23575	8.03321e-43
	MAB_1413	hypothetical protein	3.9411	0	2.1276	1.6829e-96
	MAB_4095c	Isocitrate lyase (AceA)	1.62388	5.83199e-160	2.49864	0
	MAB_3340	Probable sensor histidine kinase	2.64041	0	0.562355	3.64675e-10
	MAB_0182c	Hypothetical protein	2.25778	0	0.157171	0.0319711
	MAB_3543c	RNA polymerase sigma-E factor	4.07773	0	2.10096	5.51075e-266
	MAB_4273c	Chaperone protein DnaK (Hsp 70)	1.18491	2.11092e-50	1.27046	2.27442e-44
	MAB_4035	Putative Mce family protein	-2.28028	2.5808e-96	-2.02739	1.67521e-56
	MAB_3763	Probable cutinase cut2 precursor	3.14007	0	2.52943	0
	MAB_2886c	Hypothetical protein	4.82691	0	1.81488	4.06343e-115
	MAB_1124c	Probable para-aminobenzoate synthase component I	3.17233	0	1.0982	8.28496e-48
	MAB_4366c	Putative hydrolase, alpha/beta fold	0.135196	0.229039	-0.966941	1.42289e-09
	MAB_4272c	Protein GrpE (HSP-70 cofactor)	0.863101	3.28996e-39	1.14122	1.81748e-73
	MAB_0049	ESAT-6-like protein	-1.37727	1.54947e-33	-2.11573	7.93198e-45
	MAB_3913	Putative translocator	1.44232	1.21532e-104	0.284215	0.00100081
	MAB_4873c	hypothetical protein	-0.129674	0.294272	-0.917483	2.23395e-11
	MAB_4036	hypothetical protein	-1.88571	2.27087e-100	-2.35488	2.2702e-103
	MAB_4842	Putative arsenate reductase ArsC	1.90068	4.66151e-52	1.02696	2.27433e-11
	MAB_1497c	Putative regulatory protein, TetR family	-0.236478	0.138367	0.608047	6.44723e-05
	MAB_0666	ESAT-6-like protein (10 kDa antigen)	-3.38289	6.46991e-191	-3.54677	5.40416e-136
	MAB_3028	RNA polymerase sigma factor	2.89618	0	2.92863	0
	MAB_0097	Conserved hypothetical protein (PHP domain protein)	1.81046	3.39117e-138	0.859648	1.80163e-23
	MAB_4368c	Hypothetical rubredoxin/ferredoxin reductase	0.970284	1.03054e-20	0.196722	0.14431
	MAB_2739c	Probable thioredoxin TrxB	5.78476	0	2.70225	3.50273e-134
	MAB_3480	Putative short chain dehydrogenase/reductase	-1.35608	1.60035e-65	-0.499355	5.63861e-08
	MAB_2667c	Imidazole glycerol phosphate synthase	1.61401	1.29666e-186	1.34534	9.80241e-99
	MAB_0160	Probable 4-oxalocrotonate tautomerase	2.35458	1.80958e-54	1.46017	1.87803e-13
	MAB_0482c	hypothetical protein	1.44483	9.79007e-111	1.38654	9.65279e-75
	MAB_3075c	Hypothetical protein	-1.27235	5.68249e-24	-1.83276	3.70739e-35
	MAB_2309c	Putative transcriptional regulator	2.40157	8.82151e-218	0.414218	0.000140175
	MAB_4395	Aminoglycoside 2'-N-acetyltransferase	2.12966	1.91282e-197	0.768056	3.51021e-21
